# Supplementary material for: A universal DNA-barcode approach to aid species identification in the family Cyperaceae
Source: Front Plant Sci. 2026 Jul 16;17:1794327. doi: 10.3389/fpls.2026.1794327 (PMC13421178; doi:10.3389/fpls.2026.1794327)
Supplement: Supplementary file 2 [file Table1.xlsx]

## Sheet: Genbank seqs
Supplementary Table 1A. GenBank sequence used in this study.
Species	ITS	matK	rbcL	rps16	Country	Location	Collector	Collection number	Herbaria
Carex vulpinaris	MN762197				Afghanistan	Laghman Prov.	P Wendelbo & L Ekberg	41/72	E00353706
Carex alatauensis	MN762219				Afghanistan		H. Huss	302	MSB_124224
Carex nivalis	MN762348				Afghanistan	Kapisa Province	WB Gibson	21	E00398008
Carex nivalis	MN762369				Afghanistan		O. Anders	11454	MSB_005663
Carex pamirensis subsp. pamirensis	MN762371				Afghanistan	Badakhshan	O. Anders	7847	MSB_005660
Carex vulpinaris	MN762495				Afghanistan	Laghman Province, Alishang	P Wendelbo	9645	MSB-005656
Carex vulpinaris	MN762523				Afghanistan		O. Anders	10237	MSB_005670
Blysmus compressus			AJ404700		Afghanistan		Dobson	221	K
Carex infuscata	KT021167				Afghanistan		I. Hedge	4372	MO
Scleria catophylla				LN887048	Angola		Hess H.&E.	51/139	GENT
Scleria rehmannii	MG708508				Angola		H. & E. Hess	51-161	GENT
Scleria polyrrhiza	MG708510				Angola		H. & E. Hess	52-690	GENT
Scleria flexuosa	MG708512				Angola		H. & E. Hess	52-142	GENT
Scleria flexuosa	MG708513				Angola		H. & E. Hess	52-689	GENT
Scleria pooides	MG708514				Angola		H. & E. Hess	51-169	GENT
Scleria pulchella	MG708518				Angola		H. & E. Hess	52-1745	GENT
Scleria catophylla	MG708533				Angola		H. & E. Hess	52-505	GENT
Scleria catophylla	MG708534				Angola		H. & E. Hess	52-844	GENT
Scleria longispiculata	MG708539				Angola		H. & E. Hess	52-437	GENT
Scleria catophylla	MG708555				Angola		H. & E. Hess	52-505	GENT
Scleria longispiculata	MG708575				Angola		H. & E. Hess	52-580	GENT
Scleria pulchella	MG708626				Angola		H. & E. Hess	52-1745	GENT
Schoenus nigricans			Y12983		Arabia		Edmondson	3382	K
Carex macrorrhiza	AF285018				Argentina	Santa	Roivainen	2630	RSA
Carex aphylla	AH012955				Argentina	Prov. Rio Negro	Laegaard	13496	AAU
Carex macrorrhiza	MN761933				Argentina	San Juan	S. Martin-Bravo, P. Jimenez-Mejias, G.E. Rodriguez-Palacios	88SMB15	88SMB15
Carex gayana	MN761935				Argentina	Neuquen	S. Martin-Bravo, P. Jimenez-Mejias, G.E. Rodriguez-Palacios	67SMB15	67SMB15
Carex gayana	MN761936				Argentina	San Juan	S. Martin-Bravo, P. Jimenez-Mejias, G.E. Rodriguez-Palacios	77SMB15	77SMB15
Carex pseudomacloviana	MN761938				Argentina	Salta	G. Rodriguez-Palacios, M. Fabbroni & P. Jimenez-Mejias	41GERP15	WSU
Carex pseudomacloviana	MN761939				Argentina	Tucuman	G. Rodriguez-Palacios, P. Jimenez-Mejias	65GERP15	WSU
Carex giovanniana	MN761943				Argentina	Salta	G. Rodriguez-Palacios, M. Fabbroni & P. Jimenez-Mejias	24GERP15	WSU
Carex giovanniana	MN761944				Argentina	Salta	G. Rodriguez-Palacios, M. Fabbroni & P. Jimenez-Mejias	33GERP15	WSU
Carex feddeana	MN761946				Argentina	Entre Rios	G. Rodriguez-Palacios, S. Donadio & P. Jimenez-Mejias	99GERP15	WSU
Carex feddeana	MN761947				Argentina	Cordoba	G. Rodriguez-Palacios, P. Jimenez-Mejias	48GERP15	WSU
Carex feddeana	MN761948				Argentina	Entre Rios	G. Rodriguez-Palacios, S. Donadio & P. Jimenez-Mejias	106GERP15	WSU
Carex firmicaulis	MN761949				Argentina	Neuquen	S. Martin-Bravo, P. Jimenez-Mejias, G.E. Rodriguez-Palacios	72SMB15	72SMB15
Carex firmicaulis	MN761950				Argentina	Neuquen	S. Martin-Bravo, P. Jimenez-Mejias, G.E. Rodriguez-Palacios	41SMB15	41SMB15
Carex divulsa	MN761953				Argentina	Capital Federal	P. Jimenez-Mejias, G. Rodriguez-Palacios	1BPJM15	1BPJM15
Carex macrorrhiza	MN761955				Argentina	Cordoba	G. Rodriguez-Palacios, P. Jimenez-Mejias	56GERP15	WSU
Carex mandoniana	MN761957				Argentina	Salta	G. Rodriguez-Palacios, M. Fabbroni & P. Jimenez-Mejias	42GERP15	WSU
Carex bonariensis	MN761960				Argentina	Entre Rios	G. Rodriguez-Palacios, S. Donadio & P. Jimenez-Mejias	105GERP15	WSU
Carex firmicaulis	MN761962				Argentina	Neuquen	S. Martin-Bravo, P. Jimenez-Mejias, G.E. Rodriguez-Palacios	71SMB15	71SMB15
Carex rupicola	MN761967				Argentina	Buenos Aires	S. Martin-Bravo, P. Jimenez-Mejias, G.E. Rodriguez-Palacios	24SMB15	24SMB15
Carex feddeana	MN761968				Argentina	Cordoba	G. Rodriguez-Palacios, P. Jimenez-Mejias	62GERP15	WSU
Carex melanocystis	MN761979				Argentina	San Juan	S. Martin-Bravo, P. Jimenez-Mejias, G.E. Rodriguez-Palacios	78SMB15	78SMB15
Carex ownbeyi	MN761980				Argentina	Tucuman	G. Rodriguez-Palacios, P. Jimenez-Mejias	70GERP15	WSU
Carex divulsa	MN761986				Argentina	Capital Federal	P. Jimenez-Mejias, G. Rodriguez-Palacios	2BPJM15	2BPJM15
Carex ecuadorica	MN761992				Argentina	Jujuy	G. Rodriguez-Palacios, M. Fabbroni & P. Jimenez-Mejias	88GERP15	WSU
Carex melanocystis	MN762010				Argentina	Mendoza	S. Martin-Bravo, P. Jimenez-Mejias, G.E. Rodriguez-Palacios	74SMB15	74SMB15
Carex sororia	MN762023				Argentina	Entre Rios	G. Rodriguez-Palacios, S. Donadio & P. Jimenez-Mejias	93GERP15	WSU
Carex melanocystis	MN762156				Argentina	San Juan	S. Martin-Bravo, P. Jimenez-Mejias, G.E. Rodriguez-Palacios	94SMB15	94SMB15
Carex sororia	MN762168				Argentina	Entre Rios	G. Rodriguez-Palacios, S. Donadio & P. Jimenez-Mejias	100GERP15	WSU
Carex bonariensis	MN762169				Argentina	Buenos Aires	S. Martin-Bravo, P. Jimenez-Mejias, G.E. Rodriguez-Palacios	4SMB15	4SMB15
Carex bonariensis	MN762170				Argentina	Buenos Aires	S. Martin-Bravo, P. Jimenez-Mejias, G.E. Rodriguez-Palacios	7SMB15	7SMB15
Carex giovanniana	MN762188				Argentina	Salta	G. Rodriguez-Palacios, P. Jimenez-Mejias	15GERP15	WSU
Carex aphylla	MN762218				Argentina	Neuquen	J. Starr & T. Villaverde	P20-1 10025	UPOS_3942
Carex banksii	MN762239				Argentina	Neuquen	S. Martin-Bravo, P. Jimenez-Mejias, G.E. Rodriguez-Palacios	57SMB15	57SMB15
Carex sorianoi	MN762382				Argentina	Tierra del Fuego	S. Martin-Bravo et al.	43SMB10	UPOS_4275
Carex vallis-pulchrae	MN762385				Argentina	Tierra del Fuego	S. Martin-Bravo et al.	22SMB10	UPOS_4253
Carex macrosolen	MN762423				Argentina	Tierra del Fuego	S. Martin-Bravo et al.	11SMB10	UPOS_4241
Carex rupicola	MN762522				Argentina	Buenos Aires	S. Martin-Bravo, P. Jimenez-Mejias, G.E. Rodriguez-Palacios	11SMB15	11SMB15
Carex transandina	MN762540				Argentina	Tierra del Fuego	S. Martin-Bravo et al.	47SMB10	UPOS_4280
Carex melanocystis	MN762591				Argentina		S. Martin-Bravo et al.	42SMB10	UPOS4274
Carex bracteosa	MN762859				Argentina		Meereshohe	2530
Carex subandrogyna	MN762864				Argentina	Tucuman	G. Rodriguez-Palacios, P. Jimenez-Mejias	5GERP15	WSU
Carex aphylla	MZ892202			MZ892061	Argentina	Neuquen	S. Martin-Bravo, P. Jimenez-Mejias & G.E. Rodriguez-Palacios	55SMB15	UPOS
Carex argentina	MZ892207			MZ892065	Argentina	Neuquen	S. Martin-Bravo, P. Jimenez-Mejias, G.E. Rodriguez-Palacios	70SMB15	UPOS
Carex andina	MZ892213			MZ892071	Argentina	Neuquen	S. Martin-Bravo, P. Jimenez-Mejias & G.E. Rodriguez-Palacios	54SMB15	UPOS
Carex phalaroides	MZ892248			MZ892110	Argentina	Tucuman	G. Rodriguez-Palacios & P. Jimenez-Mejias	70bisGERP15
Carex sorianoi	MZ892253				Argentina	Sta. Cruz	P. Seibert M-MSB	2133
Carex vallis-pulchrae var. barrosiana	MZ892258				Argentina	Tierra del Fuego	Perez Haase	s.n.
Carex vallis-pulchrae var. barrosiana	MZ892259				Argentina	Tierra del Fuego	S. Laegaard		MO4008221
Carex hamata	OL629370				Argentina	Tucuman	G. Rodriguez-Palacios & P. Jimenez-Mejias	6GERP15B	WSU
Carex hamata	OL629371				Argentina	Jujuy	G. Rodriguez-Palacios & P. Jimenez-Mejias	87GERP15	WSU
Carex subandrogyna	OL629387				Argentina	Tucuman, Parque Nacional de los Alisos	G. Rodriguez-Palacios & P. Jimenez-Mejias	2GERP15	WSU
Carex subandrogyna	OL629388				Argentina	Salta	G. Rodriguez-Palacios & P. Jimenez-Mejias	17GERP15	WSU
Carex canescens				KY189235	Argentina	Santa Cruz, Los Glaciares National Park	J. Starr	10022	UPOS3939
Carex canescens				KY189236	Argentina	Chubut, Los Alerces National Park	J. Starr	P24-1	UPOS3946
Carex canescens				KY189237	Argentina	Rio Negro, Nahuel Huapi National Park	J. Starr	JS10032	UPOS3947
Carex maritima				KR827171	Argentina	Tierra del Fuego	J. Starr	P9-1 10013	UPOS3930
Carex arctogena				KP996483	Argentina	Tierra del Fuego	J. Starr & T. Villaverde	10015	CAN
Carex arctogena				KP996448	Argentina	Santa Cruz	J. Starr & T. Villaverde	10020	CAN
Carex arctogena				KP996449	Argentina	Santa Cruz	J. Starr & T. Villaverde	10020	CAN
Carex arctogena				KP996450	Argentina	Santa Cruz	J. Starr & T. Villaverde	10023	CAN
Carex arctogena				KP996484	Argentina	Santa Cruz	J. Starr & T. Villaverde	10023	CAN
Carex arctogena				KP996447	Argentina	Tierra del Fuego	J. Starr & T. Villaverde	10015	CAN
Carex macloviana				KY203547	Argentina	Santa Cruz	J.Starr & T.Villaverde		UPOS-3936
Carex macloviana				KY203553	Argentina	Rio Negro	J.Starr & T.Villaverde		UPOS-3948
Carex macloviana				KY203544	Argentina	Tierra del Fuego	J.Starr et al.		UPOS-3923
Carex macloviana				KY203559	Argentina	Tierra del Fuego	L.P.Bruederle
Carex macloviana				KY203561	Argentina	Tierra del Fuego	L.P.Bruederle
Carex arctogena				KP996485	Argentina	Santa Cruz	M. K. Arroyo	85201	HIP-10500
Carex atropicta				LR811978	Argentina	Tierra del Fuego, Rio Grande, Tolhuin, between 'Estancia Indiana' and 'Estancia Rivadavia	Martin-Bravo et al.	40SMB10	UPOS
Carex malmei				LR811979	Argentina	San Juan, Calingasta, Barrial, track to the El Pachon mine, refuge Club Andino Mercedario San Juan, above the refuge, 3250 m asl	Martin-Bravo et al.	82SMB15	UPOS
Carex malmei				LR811980	Argentina	San Juan, Iglesia, between Flores and the Paso de Aguas Negras, 3590 m asl	Martin-Bravo et al.	96SMB15	UPOS
Cyperus esculentus var. leptostachyus			LK029904		Argentina		Pedersen	4747	US-2283547
Trichophorum rigidum			AJ297509		Argentina		Renvoize et al.	5021	K
Carex monodynama				LR811982	Argentina	Cordoba, San Alberto, Puesto La Trinidad, Cerro de la Cruz, 2140 m asl	Rodriguez-Palacios & Jimenez-Mejias	60GERP15	HAL
Carex monodynama				LR811981	Argentina	Cordoba, San Alberto, Puesto La Trinidad, Cerro de la Cruz, 2140 m asl	Rodriguez-Palacios & Jimenez-Mejias	60GERP15	UPOS
Carex atropicta				LK021822	Argentina	Tierra del Fuego	Roivainen	1747	H
Phylloscirpus deserticola		KJ513624			Argentina		Ru	9797	US
Carex canescens				KY189239	Argentina	Tierra del Fuego	S. Martin-Bravo	15SMB10	UPOS4245
Carex canescens				KY189240	Argentina	Tierra del Fuego	S. Martin-Bravo	49SMB10	UPOS4282
Carex canescens				KY189238	Argentina	Tierra del Fuego	S. Martin-Bravo	7SMB10	UPOS4237
Carex maritima				KR827170	Argentina	Tierra del Fuego	S. Martin-Bravo	42SMB10	UPOS4274
Carex maritima				KR827167	Argentina	Tierra del Fuego	S. Martin-Bravo	42SMB10	UPOS4277
Carex arctogena				KP996446	Argentina	Tierra del Fuego	S. Martin-Bravo et al.	35SMB10(1)	UPOS-4272
Carex arctogena				KP996445	Argentina	Tierra del Fuego	S. Martin-Bravo et al.	40SMB10(1)	UPOS-4271
Carex andina				MZ892070	Argentina	Neuquen	S. Martin-Bravo, P. Jimenez-Mejias & G.E. Rodriguez-Palacios	68SMB15	UPOS
Carex aphylla				MZ892063	Argentina	Neuquen	S. Martin-Bravo, P. Jimenez-Mejias & G.E. Rodriguez-Palacios	50SMB15	UPOS
Carex argentina				MZ892066	Argentina	Neuquen	S. Martin-Bravo, P. Jimenez-Mejias & G.E. Rodriguez-Palacios	65SMB15	UPOS
Carex aphylla				MZ892062	Argentina	Neuquen	S. Martin-Bravo, P. Jimenez-Mejias, G.E. Rodriguez-Palacios & M. Waterway	35SMB15	UPOS
Carex longii subsp. meridionalis				KY203538	Argentina	Misiones	S.G.Tressens et al.		MA-695301
Carex macloviana				KY203551	Argentina	Menzona	S.Martin-Bravo et al.
Carex macloviana				KY203543	Argentina	Tierra del Fuego	S.Martin-Bravo et al.		UPOS-4230
Carex macloviana				KY203542	Argentina	Tierra del Fuego	S.Martin-Bravo et al.		UPOS-4266
Carex macloviana				KY203549	Argentina	Tierra del Fuego	S.Martin-Bravo et al.		UPOS-4278
Carex malmei				LK021844	Argentina	Prov. Mendoza, Las Heras	Wall	s.n.	H
Carex aphylla				KP273774	Argentina	Provincia Neuqu n, Parque Nacional Lan n			AAU
Carex camptoglochin				MZ892075	Argentina	Tierra del Fuego	J. Starr, T. Villaverde, M. Luceno, S. Martin-Bravo & P. Vargas		UPOS3920
Carex microglochin				KP273808	Argentina	Tierra del Fuego, between Ushuaia and Tolhuin
Carex patagonica				MZ892101	Argentina	Neuquen	S. Martin-Bravo, P. Jimenez-Mejias & G.E. Rodriguez-Palacios	37SMB15	UPOS
Carex patagonica				MZ892102	Argentina	Neuquen	S. Martin-Bravo, P. Jimenez-Mejias, G.E. Rodriguez-Palacios & M. Waterway	36SMB15	UPOS
Carex phalaroides				MZ892108	Argentina	Lagunas de Yala	G. Rodriguez-Palacios & P. Jimenez-Mejias	80GERP15
Carex phalaroides				MZ892109	Argentina	Salta	G. Rodriguez-Palacios, M. Fabbroni & P. Jimenez-Mejias	23GERP15
Carex phalaroides				MZ892086	Argentina	Buenos Aires	S. Martin-Bravo, P. Jimenez-Mejias & G.E. Rodriguez-Palacios	20SMB15	UPOS
Carex phalaroides				MZ892085	Argentina	Buenos Aires	S. Martin-Bravo, P. Jimenez-Mejias & G.E. Rodriguez-Palacios	9SMB15	UPOS
Carex vallis-pulchrae var. barrosiana				MZ892120	Argentina	Tierra del Fuego	Perez Haase	s.n.
Carex vallis-pulchrae var. vallis-pulchrae				MZ892121	Argentina	San Juan	S. Martin-Bravo, P. Jimenez-Mejias & G.E. Rodriguez-Palacios	80SMB15	UPOS4253
Zameioscirpus atacamensis			AJ575929		Argentina		Ruthsatz	9884
Oreobolus obtusangulus	DQ450472				Argentina		Moore	2817	K
Carex fuscula	EU812717				Argentina		P. Pinero	1PP06	UPOS
Cyperus corymbosus	KF150542				Argentina		Reid	7878	LSU
Cyperus iria	KF150560				Argentina		Reid	7799	LSU
Cyperus odoratus	KF150568				Argentina		Reid	7798	LSU
Cyperus aggregatus	KF193566				Argentina		Reid	7806	LSU
Oreobolus obtusangulus	KX963572				Argentina		JJ Bruhl	2237	NE
Scleria composita	MG708569				Argentina		T.M. Pedersen	4510	BR
Carex stenophylla	KR827098			KR827143	Armenia	Aragatson Province	G. Fayuush	07-1385	NYBG
Carex stenophylla	MN762087				Armenia	Aragatsotn	G. Fayvush	07-1385	MSB_154909
Carex brevicollis	MN762208				Armenia	Kotayk	Fayvush et al.	0763	M_223488
Carex aterrima subsp. medwedewii	MN762278				Armenia	Sjunik	G. Fayvush et al.	05-1774	MSB_129251
Carex diluta	MN762288				Armenia	Gergharkunik	C. Aedo et al.	11839	739061MA
Carex liparocarpos subsp. bordzilowskii	MN762376				Armenia	Tavush	G. Fayvush et al.	05-0851	MSB_138593
Carex canescens				KY189269	Armenia	Sgunik Province, between Sisian and Yerevan, Ughedzor Pass	Oganesian et al.	07-0725	NY
Carex diluta	EU812728				Armenia		C. Aedo et al.	11839	739061MA
Isolepis cernua	AB983249				Australia		Covery et al.	17465	K
Eleocharis cylindrostachys	AY506751				Australia	New South Wales	K. L. Wilson	9844	NSW
Bolboschoenus caldwellii	AY506752				Australia	New South Wales	K. Ghamkhar	A1	NSW
Scleroschoenus compositus	AY506754				Australia	Northern Territory	K. L. Clarke	214	NE
Scleroschoenus compositus	AY506755				Australia	Northern Territory	K. L. Clarke	213	NE
Scleroschoenus compositus	AY506756				Australia	Northern Territory	K. L. Clarke	186	NE
Bulbostylis densa	AY506763				Australia	New South Wales	V. Klaphake	1411	NSW
Bulbostylis barbata	AY506764				Australia	Western Australia	K. L. Clarke	113	NE
Fimbristylis crosslandii	AY506767				Australia	Northern Territory	K. L. Clarke	252	NE
Fimbristylis crosslandii	AY506768				Australia	Northern Territory	K. L. Clarke	246	NE
Fimbristylis crosslandii	AY506769				Australia	Northern Territory	K. L. Clarke	185	NE
Fimbristylis crosslandii	AY506770				Australia	Western Australia	K. L. Clarke	115	NE
Fimbristylis crosslandii	AY506771				Australia	Western Australia	K. L. Clarke	117	NE
Fimbristylis cinnamometorum	AY506772				Australia	New South Wales	J. J. Bruhl	2058	NE
Fimbristylis cinnamometorum	AY506773				Australia	Queensland	K. L. Clarke	61	NE
Fimbristylis acuminata	AY506774				Australia	Western Australia	K. L. Wilson	10059	NSW
Fimbristylis densa	AY506779				Australia	Northern Territory	K. L. Clarke	180	NE
Fimbristylis densa	AY506781				Australia	Western Australia	K. L. Clarke	119	NE
Fimbristylis microcarya	AY506787				Australia	Western Australia	K. L. Clarke	104	NE
Fimbristylis microcarya	AY506788				Australia	Western Australia	K. L. Clarke	131	NE
Fimbristylis nutans	AY506789				Australia	New South Wales	J. Hodgon	541	NE
Fimbristylis velata	AY506792				Australia	Western Australia	K. L. Wilson	10028	NSW
Fimbristylis pterigosperma	AY506793				Australia	Northern Territory	K. L. Clarke	179	NE
Fimbristylis pterigosperma	AY506794				Australia	Western Australia	K. L. Clarke	118	NE
Fimbristylis polytrichoides	AY506795				Australia	Queensland	S. Jacobs	8688	NSW
Fimbristylis polytrichoides	AY506796				Australia	Queensland	K. L. Clarke	91	NE
Fimbristylis tetragona	AY506799				Australia	Western Australia	K. L. Clarke	173	NE
Fimbristylis tetragona	AY506800				Australia	Queensland	K. L. Clarke	11	NE
Eleocharis sundaica	FJ826572				Australia		Hinchliff	45	WS
Eleocharis sundaica	FJ826573				Australia		Hinchliff	18	WS
Eleocharis ochrostachys	FJ826575				Australia		Hinchliff	84	WS
Eleocharis dulcis	FJ826597				Australia		Hinchliff	88	WS
Eleocharis sphacelata	FJ826601				Australia		Hinchliff	89	WS
Ficinia nodosa	GU012383				Australia		Wilson	9455	K
Isolepis inundata	GU012390				Australia		Wilson et al.	9493	NSW
Eleocharis acuta	GU110752				Australia		D. J. Michael	181	WS
Eleocharis atropurpurea	GU110759				Australia		C. E. Hinchliff	20	WS
Eleocharis cylindrostachys	GU110793				Australia		C. E. Hinchliff	93	WS
Eleocharis pallens	GU110858				Australia		F. J. Badman	3775	WS
Chaetospora curvifolia	KF553457				Australia	Western Australia	Barrett	4174	PERTH
Schoenus efoliatus	KF553458				Australia	Western Australia	Barrett	5341	PERTH
Isolepis prolifera	KM462333			KM462397	Australia		Coveny et al.	17487
Schoenus melanostachys	KX963449				Australia	New South Wales	A.K. Gibbs	109	NE
Schoenus brevifolius	KX963451				Australia	Victoria	A.K. Gibbs	75	NE
Schoenus sublateralis	KX963456				Australia	Western Australia	RL Barrett	5331	PERTH
Schoenus sublateralis	KX963457				Australia	Western Australia	RL Barrett	5343	PERTH
Schoenus armeria	KX963458				Australia	Western Australia	RL Barrett	5898	PERTH
Schoenus armeria	KX963459				Australia	Western Australia	RL Barrett	5855	PERTH
Schoenus armeria	KX963460				Australia	Western Australia	RL Barrett	5260	PERTH
Schoenus subaphyllus	KX963461				Australia	Queensland	A.K. Gibbs	114	NE
Schoenus minutulus	KX963463				Australia	Western Australia	RL Barrett	5249	PERTH
Schoenus minutulus	KX963464				Australia	Western Australia	RL Barrett	5616	PERTH
Schoenus racemosus	KX963469				Australia	Western Australia	RL Barrett	5434	PERTH
Schoenus racemosus	KX963470				Australia	South Australia	RL Barrett	5189	PERTH
Schoenus racemosus	KX963471				Australia	South Australia	RL Barrett	5179	PERTH
Schoenus subaphyllus	KX963473				Australia	South Australia	RL Barrett	5137	PERTH
Schoenus bifidus	KX963476				Australia	Western Australia	RL Barrett	5878	PERTH
Schoenus lepidosperma	KX963478				Australia	Victoria	RL Barrett	5221	PERTH
Schoenus lepidosperma	KX963479				Australia	Victoria	A.K. Gibbs	96	NE
Schoenus efoliatus	KX963481				Australia	Western Australia	RL Barrett	5327	PERTH
Schoenus rigens	KX963482				Australia	Western Australia	RL Barrett	5767	PERTH
Schoenus rigens	KX963483				Australia	Western Australia	RL Barrett	5234A	PERTH
Schoenus calostachyus	KX963484				Australia	Queensland	A.K. Gibbs	117	NE
Schoenus lanatus	KX963488				Australia	Western Australia	RL Barrett	5352	PERTH
Schoenus lanatus	KX963489				Australia	Western Australia	RL Barrett	5319	PERTH
Schoenus obtusifolius	KX963491				Australia	Western Australia	RL Barrett	5501	PERTH
Schoenus obtusifolius	KX963492				Australia	Western Australia	RL Barrett	5348	PERTH
Schoenus breviculmis	KX963493				Australia	South Australia	RL Barrett	5191	PERTH
Schoenus breviculmis	KX963494				Australia	South Australia	RL Barrett	5141	PERTH
Schoenus clandestinus	KX963496				Australia	Western Australia	RL Barrett	5283	PERTH
Schoenus clandestinus	KX963498				Australia	Western Australia	RL Barrett	5267	PERTH
Schoenus clandestinus	KX963499				Australia	Western Australia	RL Barrett	5765	PERTH
Schoenus subflavus	KX963501				Australia	Western Australia	RL Barrett	5409	PERTH
Schoenus subflavus	KX963502				Australia	Western Australia	RL Barrett	5858	PERTH
Schoenus discifer	KX963505				Australia	Western Australia	RL Barrett	5322	PERTH
Schoenus discifer	KX963506				Australia	Western Australia	RL Barrett	5877	PERTH
Schoenus discifer	KX963507				Australia	Western Australia	RL Barrett	5330	PERTH
Schoenus discifer	KX963508				Australia	Western Australia	RL Barrett	5346	PERTH
Schoenus sculptus	KX963510				Australia	Western Australia	RL Barrett	5287	PERTH
Schoenus tenellus	KX963512				Australia	Western Australia	RL Barrett	5309	PERTH
Schoenus tenellus	KX963513				Australia	Western Australia	RL Barrett	5312	PERTH
Schoenus nitens var. nitens	KX963515				Australia	South Australia	RL Barrett	5156	PERTH
Schoenus nanus	KX963520				Australia	South Australia	RL Barrett	5146	PERTH
Schoenus sculptus	KX963521				Australia	Western Australia	RL Barrett	5406	PERTH
Schoenus nanus	KX963523				Australia	South Australia	RL Barrett	5167	PERTH
Schoenus nanus	KX963524				Australia	Western Australia	RL Barrett	5891	PERTH
Schoenus nanus	KX963525				Australia	Western Australia	RL Barrett	5873	PERTH
Schoenus nanus	KX963526				Australia	Western Australia	RL Barrett	5404	PERTH
Schoenus maschalinus	KX963528				Australia	Victoria	A.K. Gibbs	95	NE
Schoenus apogon var. apogon	KX963539				Australia	Victoria	RL Barrett	5225	PERTH
Schoenus lepidosperma subsp. pachylepis	KX963550				Australia	New South Wales	A.K. Gibbs	40A	NE
Chaetospora curvifolia	KX963552				Australia	Western Australia	RL Barrett	5370	PERTH
Evandra aristata	KX963553				Australia	Western Australia	RL Barrett	5356	PERTH
Tricostularia neesii	KX963565				Australia	Western Australia	RL Barrett	5020	PERTH
Schoenus racemosus	KY070575				Australia	Western Australia	RL Barrett	5476	PERTH
Isolepis crassiuscula	LC102357		LC102340	LC102349	Australia		J.J. Bruhl	1825	NE
Isolepis crassiuscula	LC102358		LC102341	LC102350	Australia		Covey et al.	17478	K
Isolepis producta	LC102361				Australia
Carex appressa var. appressa	MN762146				Australia	New South Wales	Taylor, M.J.	94	P01919027
Carex gunniana	MN762350				Australia	Tasmania	A.M. Buchanan	11814	126614HO
Carex appressa	MN762681				Australia	Tasmania	Marcia J. Waterway, M. J. Lechowicz	2004.09
Carex tasmanica	MN762703				Australia	Tasmania	E. Hayward	s.n.	441490HO
Tricostularia compressa	MW605214				Australia		R.Davis	1721	PERTH
Tricostularia compressa	MW605215				Australia		M.Hislop	2537	PERTH
Tricostularia neesii	MW605217				Australia		R.L.Barrett	5302	PERTH
Scleria sphacelata				LN887132	Australia		Bruhl J.J.	2467	NE
Isolepis cernua var. platycarpa				AB983314	Australia		Coveny	17465	K
Isolepis gaudichaudiana				AB983320	Australia		Coveny	17476	K
Isolepis marginata				EF174391	Australia		Coveny	17452	K
Isolepis cernua var. platycarpa			AJ404716		Australia		Coveny et al.	17465	K
Isolepis prolifera			AJ404718		Australia		Coveny et al.	17487	K
Scleria sphacelata				LN887141	Australia		Michell C.R.	3026	MO
Scleria mackaviensis				LN887133	Australia		Waterway M.	2012-027	NE
Ficinia nodosa				EF174386	Australia		Wilson	9455	NSW
Isolepis aucklandica				GU012348	Australia		Wilson et al.	9462	K
Isolepis producta			AJ404717		Australia		Wilson et al.	9510	K
Scleria mackaviensis				LN887074	Australia		Wilson K.L.	9871	NE
Isolepis crassiuscula			AJ404706		Australia		Coveny et al.	17478
Isolepis producta			LC102343		Australia
Isolepis producta				LC102352	Australia
Carex gunniana	DQ384145				Australia		A. Moscal	11814	126614HO
Carex gunniana	DQ384146				Australia		J.M.Marin et al.	8801JMM
Carex tasmanica	DQ384184				Australia		E. Hayward	s.n.	441490HO
Carex tasmanica	DQ384185				Australia		M.M. Richarson	372a	9012238CBG
Carex blakei	EU812731				Australia		B.J. Lepschi	1546	511778HO
Carex blakei	EU812732				Australia		L.G. Adams	4145	00476496CANB
Carex iynx	EU812733				Australia		A.M. Buchanan	7334	NSW638054
Carex iynx	EU812734				Australia		N.M. Taws	1241	NSW503839
Schoenus rigens	GU386455				Australia				CANB583395
Schoenus calostachyus	GU386458				Australia				CANB583285
Schoenus efoliatus	GU386460				Australia				CANB510375
Evandra aristata	KF553446				Australia		Bruhl	2108	PERTH
Schoenus bifidus	KF553456				Australia		Hodgon	784	PERTH
Schoenus nitens	KF553461				Australia		Gibbs	133	PERTH
Schoenus melanostachys	KX963450				Australia	New South Wales	PM Musili	535	NE
Schoenus brevifolius	KX963452				Australia	New South Wales	JJ Bruhl	1861	NE
Schoenus calostachyus	KX963485				Australia	Queensland	PM Musili	542	NE
Lepidosperma forsythii	KX963559				Australia	Tasmania	AJ North		HO 529408
Netrostylis capillaris	KX963560				Australia	Queensland	JJ Bruhl	2484	NE
Netrostylis capillaris	KX963561				Australia	Tasmania	JJ Bruhl	2414	NE
Caustis flexuosa	KX963566				Australia	New South Wales	JJ Bruhl	2052	NE
Caustis flexuosa	KX963567				Australia	New South Wales	JJ Bruhl	2583	NE
Caustis blakei var. macrantha	KX963568				Australia	Queensland	JJ Bruhl	2046	NE
Caustis blakei var. blakei	KX963569				Australia	Queensland	JJ Bruhl	2431	NE
Oreobolus pumilio	KX963570				Australia	Tasmania	JJ Bruhl	1879C	NE
Carpha alpina	KX963575				Australia	Tasmania	JJ Bruhl	1888C	NE
Lepidosperma forsythii	KY070576				Australia		AJ North		HO 529409
Caustis blakei	MF314956				Australia	Queensland	J.J. Bruhl	2046	GENT
Ficinia nodosa	MW278982				Australia		Stind	5324	BOL
Isolepis crassiuscula	MW279002				Australia		Bruhl	1825	NE
Isolepis marginata	MW279016				Australia		Waterway	2006-332	NE
Isolepis crassiuscula	OL986338				Australia		Coveny et al.	17478	NSW
Isolepis crassiuscula	OL986339				Australia		Wilson et al.	9487	NSW
Isolepis producta	OL986381				Australia		Bruhl	2443	NE
Isolepis producta	OL986382				Australia		Wilson	9475	NSW
Isolepis producta	OL986383				Australia		Wilson	9510	NSW
Eleocharis gracilis			AM999824		Australia		K.L. Wilson et al.	9462	K00242374
Trachystylis stradbrokensis			AM999877		Australia		K.L. Wilson et al.	8175	GENT
Eleocharis gracilis			EF178563		Australia		Wilson	9462	K
Machaerina rubiginosa			KF553611		Australia		Wilson	9456	NSW
Netrostylis capillaris			EF178577		Australia		Wilson	9464	K
Netrostylis capillaris			KF553617		Australia		Wilson	9464	NSW
Trachystylis stradbrokensis			EF178539		Australia		Wilson	8175	K
Cyperus leptocarpus			Y12991		Australia
Machaerina rubiginosa			AY725940		Australia		Wilson et al.	9471	K
Mesomelaena pseudostygia			Y12959		Australia
Cyperus brevifolius				AF449543	Australia	Central Coast	Convey et al.	17459	K003205934
Isolepis gaudichaudiana				MW278939	Australia
Mesomelaena pseudostygia			DQ058341		Australia		Chase	2226	K
Carex pauciflora	AF284983				Austria		Polatschek	s.n.	RSA
Carex limosa	AY278298				Austria				FO 21960
Carex melanostachya	JN634644				Austria		O.Angerer
Carex demissa	JN634653				Austria	Wien	B.Wallnofer
Carex flava	MF804339			MF804344	Austria	Tirol, Kufstein, SE Kaiser, Hintersteiner Tal Wegrans	J. Holler
Carex pseudocyperus	MK581385				Austria	Niederosterreich Wiener Becken			DOV 063774
Carex panicea	MK949693			MK949884	Austria		Wallnofer	14002	NY
Carex pilosa	MK949697			MK949887	Austria		Wallnofer	13956	NY
Carex agastachys	MN761556				Austria	Bezirk	B. Wallnofer	14001	DOV 063353
Carex atrata	MN762268				Austria		A. Mesterhazy
Carex agastachys	MN762597				Austria	Vorarlberg	W. Lippert	15024	M-0177708
Carex davalliana	MN762669				Austria	Salzburg, Tamsweg District	Marcia J. Waterway, M. J. Lechowicz	2005.07
Carex melanostachya				HG915771	Austria	Lower Austria	Barta	s.n.	HAL
Carex canescens				KY189258	Austria	Tirol, Oetztaler Alpen, Soelden	E. Vitek	33-11	NSW815997
Carex atrata				LK021820	Austria	Carinthia, Mt. Grossglockner area	Hoffmann	s.n.	HAL
Carex atrata				LK021819	Austria	Lower Austria, Schneeberg Mts.	Roeser	5225
Carex bicolor				LK021827	Austria	Carinthia, Alps	Roeser	5873	HAL
Carex atrofusca				AM085609	Austria	Lasoerlinggruppe, Dabertal
Carex atrofusca				AM085610	Austria	Wiesbachhorn
Carex flava				MF804346	Austria	Tirol, Bezirk Reutte, Allgauter Alpen	F. Schuhwerk	94/124
Carex bohemica	AY779073				Austria		Wallnofer	13755	WIS
Carex davalliana	EU000959				Austria		Mackechnie		RSA
Carex demissa				JN627757	Austria		B.Wallnofer
Carex melanostachya				JN627823	Austria		O.Angerer
Rhynchospora mayarensis	MN167629				Bahamas	Andros	D. S. Correl & K. Godfrey	41300	NY00668322
Carex pendula	KU939630				Belgium		J. Lambion		M-0177701
Scirpoides holoschoenus subsp. holoschoenus				KM462352	Belgium				HBUG 2003-1536
Carex flava				JN627773	Belgium		C.Navarro et al.
Carex flava				JN627772	Belgium		M.Leten
Carex lepidocarpa subsp. lepidocarpa				JN627782	Belgium		K.Camelbeke
Eleocharis cellulosa	GU370783				Belize
Eleocharis interstincta	GU370797				Belize
Eleocharis mutata	GU370811				Belize
Eleocharis mutata	GU370812				Belize
Eleocharis cellulosa	GU977071				Belize
Eleocharis cellulosa	GU977072				Belize
Rhynchospora tenuis	MN116816				Belize	Cayo	R. C. Naczi	12154	NY
Rhynchospora tenuis	MN167639				Belize		R. C. Naczi	15237	NY
Carex fusiformis	MH348245				Bhutan				E00666305
Carex stramentitia	MN761975				Bhutan		A.J.C. Grierson & D.G. Long	1680	E00693563
Carex stramentitia	MN761976				Bhutan	Gaylegphug District	A.J.C. Grierson & D.G. Long	3967	E00693562
Carex fastigiata	MN762047				Bhutan	Bumthang District	HJ Noltie	138	E00666302
Carex inanis	MN762083				Bhutan	Ha District	JRI Wood	6374	E00666326
Carex cercostachys	MN762393				Bhutan	Thimphu District	HJ Noltie	111	E00029825
Carex polycephala	MN762397				Bhutan		A.J.C. Grierson & D.G. Long	1140	E00693594
Eleocharis capillacea	GU110753				Bolivia		N. Ritter et al.	4407	MO
Eleocharis albibracteata	GU110755				Bolivia		M. Mercado	2093	MO
Eleocharis albibracteata var. nubigena	GU110756				Bolivia		P. M. Peterson	14630	US
Eleocharis albibracteata var. nubigena	GU110757				Bolivia		P. M. Peterson	14684	US
Eleocharis quinquangularis	GU110778				Bolivia		B. Mostaccedo & A. Jemenez	2548	NY
Eleocharis quinquangularis	GU110811				Bolivia		I. G. Vargas	3671	TEX
Eleocharis montana	GU110842				Bolivia		M. Nee	35179	TEX
Eleocharis montana	GU110900				Bolivia		C. E. Hinchliff	532	WS
Eleocharis albibracteata	GU110901				Bolivia		C. E. Hinchliff	537	WS
Eleocharis albibracteata	GU110902				Bolivia		C. E. Hinchliff	539	WS
Eleocharis albibracteata	GU110903				Bolivia		C. E. Hinchliff	540	WS
Eleocharis flavescens	GU110904				Bolivia		C. E. Hinchliff	549	WS
Eleocharis grandirostris	GU110905				Bolivia		C. E. Hinchliff	555	WS
Eleocharis grandirostris	GU110912				Bolivia		C. E. Hinchliff	602	WS
Eleocharis exigua	GU110913				Bolivia		C. E. Hinchliff	606	WS
Eleocharis albibracteata var. nubigena	GU110920				Bolivia		C. E. Hinchliff	645	WS
Eleocharis montana	GU110921				Bolivia		C. E. Hinchliff	655	WS
Trichophorum rigidum subsp. rigidum	MF669195			MF669256	Bolivia	La Paz	Anonymous	1102	NY
Trichophorum tepaliferum	MK185746			MK191051	Bolivia		Wood	10463	NY
Trichophorum tepaliferum	MN764169			MN780696	Bolivia		Wood	10463	NY
Trichophorum rigidum subsp. rigidum	MN764171			MN780698	Bolivia		Ritter & Wood	2832
Carex phalaroides	MZ892243			MZ892105	Bolivia	Chuquisaca	J. R. I. Wood		NY10845
Carex phalaroides	MZ892249			MZ892111	Bolivia	Prov. Florida Samaipata region	C.E. Hinchliff	WS762
Scleria lacustris				LN887035	Bolivia		Guareco I.	409	GENT
Scleria flagellum-nigrorum				LN887118	Bolivia		Guillon R. et al.	1635	MO
Scleria flagellum-nigrorum				LN887081	Bolivia		Moraes M. et al.	1785	GENT
Trichophorum rigidum subsp. rigidum		KJ513662			Bolivia		Ritter & Wood	2832	A
Phylloscirpus deserticola		KJ541072			Bolivia		Solomon	15819	CAS
Trichophorum rigidum		KJ513661			Bolivia		Unknown collector	1102	NY
Scleria composita	MG708557				Bolivia		St.G. Beck	13175	GENT
Trichophorum subcapitatum		MN780662		MN780712	Borneo		Collenette	21600	L.1402759
Scleria schimperiana				LN887061	Botswana		Smith P.A.	4309	GENT
Scleria veseyfitzgeraldii	MG708563				Botswana		P. Smith	3774	GENT
Bolboschoenus maritimus			Y12996		Botswana
Cyperus esculentus				LK029866	Botswana
Eleocharis capillacea	GU110773				Brazil		C. R. M. Silva & A. L. L. Vanzela	124	WS
Eleocharis carniolica	GU110774				Brazil		R. Camoletto	350	NY
Eleocharis coloradoensis	GU110775				Brazil		R. S. Felger	92-521	TEX
Eleocharis debilis	GU110794				Brazil		C. R. M. Silva et al.	193	WS
Eleocharis filiculmis	GU110812				Brazil		C. R. M. Silva & A. L. L. Vanzela	60	WS
Eleocharis loefgreniana	GU110829				Brazil		R. Trevisan	864	WS
Eleocharis maculosa	GU110833				Brazil		C. R. M. Silva & A. L. L. Vanzela	85a	WS
Eleocharis nudipes	GU110849				Brazil		L. Scur	1004	NY
Eleocharis nudipes	GU110850				Brazil		R. Trevisan	853	WS
Eleocharis sellowiana	GU110877				Brazil		C. R. M. Silva	32	WS
Eleocharis loefgreniana	GU110889				Brazil		D. Sucre	264	NY
Eleocharis subarticulata	GU110925				Brazil		R. Trevisan	861	WS
Eleocharis subarticulata	GU110926				Brazil		A.L.L. Vanzela & J. San Martins	236	WS
Rhynchospora chapadensis	MN167616				Brazil		A. C. Araujo et al.	1202	NY02499205
Carex sororia	MN761977				Brazil		A.C. Araujo & I.I. Boldrini	1655
Everardia maguireana	MT981359				Brazil	Amazonas	S.M. Costa	1121	UEC
Exochogyne amazonica	MT981363				Brazil	Para	S.M. Costa	1031	UEC
Lagenocarpus eriopodus	MT981366				Brazil	Roraima	S.M. Costa	1046	UEC
Lagenocarpus eriopodus	MT981367				Brazil	Amazonas	S.M. Costa	1167	UEC
Lagenocarpus glomerulatus	MT981368				Brazil	Amazonas	S.M. Costa	1075	UEC
Lagenocarpus glomerulatus	MT981369				Brazil	Amazonas	S.M. Costa	1049	UEC
Lagenocarpus inversus	MT981372				Brazil	Minas Gerais	S.M. Costa	1233	UEC
Lagenocarpus inversus	MT981373				Brazil	Minas Gerais	S.M. Costa	1237	UEC
Lagenocarpus rigidus	MT981378				Brazil	Bahia	S.M. Costa	1263	UEC
Lagenocarpus sabanensis	MT981379				Brazil	Para	S.M. Costa	1038	UEC
Lagenocarpus sabanensis	MT981380				Brazil	Roraima	S.M. Costa	1055	UEC
Lagenocarpus sabanensis	MT981381				Brazil	Amazonas	S.M. Costa	1077	UEC
Lagenocarpus triqueter	MT981384				Brazil		L. Meirelles	312	UEC
Lagenocarpus triqueter	MT981385				Brazil		L. Meirelles	1321	UEC
Lagenocarpus velutinus	MT981387				Brazil	Bahia	M. Alves	1861	NY
Lagenocarpus velutinus	MT981388				Brazil	Minas Gerais	W.A. Teixeira	22110	NY
Lagenocarpus verticillatus	MT981389				Brazil	Roraima	S.M. Costa	1051	UEC
Carex sellowiana	OL629385				Brazil	Parana	G. Hatsohbach	24931	NY
Scleria gaertneri				LN887085	Brazil		Pott A.	s.n.	GENT
Carex phalaroides				MZ892106	Brazil	Sao Jose dos Ausentes	R. Trevisan	WS878
Everardia maguireana	MF564219				Brazil		SMCosta	1133	UEC
Everardia maguireana	MF564220				Brazil		SMCosta	1133	UEC
Lagenocarpus glomerulatus	MF564229				Brazil		SMCosta	1047	UEC
Lagenocarpus verticillatus	MF564230				Brazil		SMCosta	1076	UEC
Lagenocarpus verticillatus	MF564231				Brazil		SMCosta	1051	UEC
Scleria leptostachya	MG708559				Brazil		H.S. Irwin et al.	11690	GENT
Scleria leptostachya	MG708560				Brazil		H.S. Irwin et al.	23930	GENT
Bulbostylis capillaris	MK352479				Brazil		Prata et al.	1045	SP
Rhynchospora emaciata	MN116806				Brazil		P. J. S. Silva Filho	1985	ICN0178589
Rhynchospora tenerrima	MN116811				Brazil		P. J. S. Silva Filho	2131	ICN0180973
Rhynchospora junciformis	MN167610				Brazil	Amapa	J. M. Pires	52381A	NY02618901
Rhynchospora emaciata	MN167612				Brazil	Parana	P. J. S. Silva Filho	2004	ICN
Rhynchospora emaciata	MN167613				Brazil	Minas Gerais	P. J. S. Silva Filho	2268	ICN
Rhynchospora chapadensis	MN167615				Brazil	Bahia	Harley et al.	CFCR 7235	NY
Rhynchospora seccoi	MN167625				Brazil	Para	C. R. Sperling et al.	5646	NY00668330
Rhynchospora seccoi	MN167626				Brazil	Para	C. R. Sperling et al.	5615	NY01201011
Rhynchospora tenerrima	MN167628				Brazil	Sergipe	L. A. Gomes et al.	1029	NY02098505
Rhynchospora tenuis	MN167643				Brazil	Minas Gerais	P. J. S. Silva Filho	2141	ICN180983
Cladium jamaicense			Y12988		Brazil
Lagenocarpus alboniger			AY725949		Brazil		Thomas	1111	NY
Rhynchospora nervosa			Y12977		Brazil
Isolepis cernua			Y13014		British Isles
Trichophorum cespitosum			Y12969		British Isles
Mapania cuspidata			Y12955		Brunei
Mapania cuspidata			DQ058337	DQ058318	Brunei		Marsh	4	K
Mapania cuspidata				AY344138	Brunei		Marsh	4	K
Carex tricolor	MN762359				Bulgaria		K. Vassilev & H. Pedashenko	s.n.	SOM_106021
Carex umbrosa subsp. umbrosa	MN762384				Bulgaria	Sofia	P. Jimenez-Mejias	142PJM10	UPOS_4083
Carex tricolor	MN762536				Bulgaria		K. Vassilev & H. Pedashenko	s.n.	SOM_166022
Carex colchica	MN762783				Bulgaria		A. Polatschek	s.n.
Cyperus esculentus var. sativus			LK029901		Burkina Faso		Billi	B2	NAP
Eleocharis acutangula subsp. breviseta	FJ826595				Burkina Faso		Elgaard Madsen		MO 5455
Scleria pergracilis	MG708536				Burkina Faso		S. Laegaard	21176	GENT
Carex mildbraediana	MN762450				Burundi	Muramwya	M. Reekmans	11054	BR
Carex mildbraediana	EU812684				Burundi		M. Reekmans	11054	BR
Scleria bulbifera	MG708519				Burundi		M. Reekmans	4745	GENT
Scleria woodii	MG708523				Burundi		M. Reekmans	6780	GENT
Scleria bulbifera	MG708526				Burundi		M. Reekmans	8724	GENT
Scleria distans	MG708527				Burundi		M. Reekmans	10474	GENT
Scleria distans	MG708528				Burundi		M. Reekmans	7239	GENT
Scleria woodii	MG708572				Cameroon		P. Goetghebeur	5030	GENT
Isolepis fluitans	OL986342				Cameroon		Muasya	2044	EA
Isolepis fluitans	OL986371				Cameroon		Viane	2590	GENT
Microdracoides squamosus			AY725951		Cameroon		Bonn	s.n.	K
Erioscirpus microstachyus	AB643643				Canada	Quebec	A. Dabros	s.n.	MTMG
Carex duriuscula	AF027436				Canada	Alberta	Bayer et al.	AB-96004	WIN
Carex communis	AF284976				Canada		Roalson	1329	RSA
Carex eburnea	AF285000				Canada	British Colombia	Calder & Kukkonen	27538	RSA
Carex simpliciuscula	AH012937				Canada	British Colombia	Ford	9710	FHO
Carex leptalea	AH012941				Canada	Alberta	Starr, Ford & Bayer	96014	WIN
Carex obtusata	AH012942				Canada	Manitoba	Ford et al.	9601	WIN
Carex appalachica	AY757401				Canada	Quebec	Berube	99.008	MTMG
Carex backii	AY757402				Canada	Quebec	Waterway	98.003	MTMG
Carex bromoides	AY757404				Canada	Quebec	Waterway	98.004	MTMG
Carex canescens	AY757406				Canada	Quebec	A. Bond	s.n.	MTMG
Carex chordorrhiza	AY757409				Canada		Wateway	2001.11	MTMG
Carex deweyana	AY757412				Canada	Quebec	Waterway	98.005	MTMG
Carex disperma	AY757414				Canada	Quebec	A. Bond	s.n.	MTMG
Carex exilis	AY757416				Canada		Waterway	2001.1	MTMG
Carex gynocrates	AY757417				Canada		A. Dabros	s.n.	MTMG
Carex heleonastes	AY757418				Canada		Waterway	97.078	MTMG
Carex maritima	AY757421				Canada	Yukon	Waterway, Bond & Novo	96.098	MTMG
Carex radiata	AY757424				Canada	Quebec	Waterway	99.006	MTMG
Carex tenuiflora	AY757427				Canada		Waterway	97.079	MTMG
Carex trisperma	AY757429				Canada	Quebec	Berube	99.032	MTMG
Trichophorum alpinum	AY757432				Canada		Waterway	2001.11	MTMG
Carex tuckermanii	AY757573				Canada	Quebec	Waterway	97.128	MTMG
Carex comosa	AY757575				Canada	Quebec	Y. Berube	99.035	MTMG
Carex lupulina	AY757576				Canada	Quebec	Waterway	97.127	MTMG
Carex retrorsa	AY757577				Canada	Quebec	Waterway	97.125	MTMG
Carex oligosperma	AY757578				Canada		Waterway	2002.09	MTMG
Carex scirpoidea	AY757582				Canada		Waterway	2001.11	MTMG
Carex crinita	AY757589				Canada	Quebec	Waterway	99.002	MTMG
Carex stylosa	AY757591				Canada		Waterway	97.095	MTMG
Carex magellanica	AY757594				Canada		Waterway	97.09	MTMG
Carex limosa	AY757595				Canada	Quebec	C. Novo	1.15	MTMG
Carex viridula	AY757597				Canada	Quebec	Waterway	99.082	MTMG
Carex michauxiana	AY757602				Canada	Quebec	Gold & Pushkar	22	MTMG
Carex plantaginea	AY757613				Canada	Quebec	Waterway	2000	MTMG
Carex pensylvanica	AY757622				Canada	Quebec	Waterway	99.013	MTMG
Carex pedunculata	AY757623				Canada	Quebec	Waterway	2000	MTMG
Carex glacialis	AY757625				Canada		Waterway	2001.11	MTMG
Carex vaginata	AY757629				Canada	Labrador	Waterway	97.085	MTMG
Carex pauciflora	AY757631				Canada		Waterway	2002.1	MTMG
Carex alopecoidea	DQ115090				Canada	Manitoba	Keleher	s.n.	WIN
Carex brunnescens	DQ115114				Canada	Manitoba	Ford et al.	'0118	WIN
Carex canescens	DQ115116				Canada	Ontario	Ford et al.	98178	WIN
Carex capitata	DQ115118				Canada	Manitoba	Ford et al.	'02379	WIN
Carex chordorrhiza	DQ115126				Canada	Manitoba	Steinaur	s.n.	WIN
Carex deweyana var. deweyana	DQ115142				Canada	Manitoba	Ford et al.	'0124	WIN
Carex disperma	DQ115148				Canada	Manitoba	Fuller & Olson	96-297	WIN
Carex disperma	DQ115150				Canada	Manitoba	Ford et al.	'0116	WIN
Carex disticha	DQ115152				Canada	Ontario	Catling & Brownell	7061	MICH
Carex duriuscula	DQ115162				Canada	Manitoba	Naczi & Ford	9926	DOV
Carex duriuscula	DQ115164				Canada	Manitoba	Ford et al.	'0125	WIN
Carex hookerana	DQ115180				Canada	Manitoba	Ford & Naczi	'0383	WIN
Carex mackenziei	DQ115208				Canada	Manitoba	Zbiegniewicz	83-253	WIN
Carex macrocephala	DQ115210				Canada	British Columbia	Ford	9715	WIN
Carex maritima	DQ115214				Canada	Manitoba	Punter & Normore	'03-711	WIN
Carex nardina	DQ115220				Canada	Manitoba	Ford et al.	'02230	WIN
Carex sartwellii	DQ115266				Canada	Manitoba	Parker	85-345	WIN
Carex siccata	DQ115274				Canada	Manitoba	Naczi & Ford	9862	DOV
Carex siccata	DQ115276				Canada	Manitoba	Fuller, Kembel & Olson	96-27	WIN
Carex sychnocephala	DQ115292				Canada	Manitoba	Keleher	658	WIN
Carex arctata	DQ998900				Canada	Quebec	T. Eades	'004.2004	MTMG
Carex capillaris	DQ998905				Canada	Quebec	Waterway	97.075	MTMG
Carex communis	DQ998906				Canada	Quebec	Waterway	MSH92.93	MTMG
Carex eburnea	DQ998912				Canada	Quebec	Waterway	s.n.	MTMG
Carex gracillima	DQ998918				Canada	Quebec	T. Eades	'001.2004	MTMG
Carex gynandra	DQ998920				Canada	Quebec	Waterway	99.004	MTMG
Carex peckii	DQ998940				Canada	Quebec	T. Eades	'01.2005	MTMG
Carex sparganioides	DQ998947				Canada	Quebec	Waterway	2003.03	MTMG
Dulichium arundinaceum	DQ998949				Canada	Quebec	Waterway	2003.05	MTMG
Eriophorum angustifolium	DQ998950				Canada	Quebec	Waterway	2001.02	MTMG
Trichophorum cespitosum	DQ998951				Canada	Quebec	A. Dabros	s.n.	MTMG
Carex cryptolepis	EU247866				Canada	Ontario			FR29
Carex viridula var. elatior	EU247871				Canada	Newfoundland			BBFa14
Carex viridula var. viridula	EU247882				Canada	Ontario			GL37
Eleocharis ovata	GU110855				Canada		G. Baillargeon et al.	1216	US
Carex hostiana	JX409860				Canada	Quebec			MA
Carex viridula var. elatior	JX409863				Canada	Newfoundland			BBFa30
Carex viridula var. viridula	JX409867				Canada	Ontario			GL39
Schoenoplectiella smithii var. leviseta	KC677972				Canada	Quebec, Cap-Rouge	M. Garneau	'07-188-M	QFA
Carex siderosticta	KP273658			KP273817	Canada	Quebec, Gatineau	cultivated by Starr		CAN
Carex canescens subsp. disjuncta	KP980362				Canada	Prince Edward Island	D.Erskine	1274	BM
Carex bonanzensis	KP980367				Canada	Yukon Territory	G.Brunner	111	DAO-661970
Carex bonanzensis	KP980377				Canada	Yukon Territory	G.Brunner	548	DAO-790300
Carex illota	KP980387				Canada	British Columbia	J.A.Calder & K.T.MacKay	32601	E00639443
Carex loliacea	KP980397				Canada	British Columbia	J.A.Calder et al.	12990	BM
Carex deweyana	KP980418				Canada	Quebec	T.Eades	6.2004	MTMG
Carex bromoides	KP980419				Canada	Quebec	M.J.Waterway	2005.02	MTMG
Carex ursina	KP980428				Canada	Yukon Territory	B.A.Bennett et al.	05-0958	DAO-805134
Carex billingsii	KP980455				Canada	Ontario	A.A. Reznicek et al.	9715	DAO-685014
Carex brunnescens	KP980456				Canada	Yukon Territory	B.A.Bennett & M.J.Oldham	06-456	DAO-825000
Carex billingsii	KP980460				Canada	Ontario	J.M. Reddoch et al.	397	DAO-691619
Carex billingsii	KP980489				Canada	Ontario	M.J. Waterway	2008.11	MTMG
Carex vernacula	KR827099				Canada	Yukon	L. P. Bruederle	08142010_01c	COLO
Carex utriculata	KR902918				Canada	Quebec	M.A. Mercure	ALDU1	MTMG
Carex williamsii	KR902920				Canada	Yukon	M.J. Waterway	96.072	MTMG
Carex atratiformis	KR902921				Canada	Labrador	M.J. Waterway	97.097	MTMG
Carex deflexa	KR902922				Canada	Quebec	M.J. Waterway	2001.11	MTMG
Eriophorum chamissonis	KR902923		KR902905		Canada	Quebec	M.J. Waterway	2002.09	MTMG
Eriophorum viridicarinatum	KR902925				Canada	Quebec	M.J. Waterway	2001.12	MTMG
Carex foenea	KU496602				Canada	Quebec, Mont St. Hilaire	B. Gilbert	B53.1.4.1	MTMG
Carex lenticularis	KU496605				Canada	Quebec, Schefferville region	M.J Waterway	2006.13	MTMG
Carex media	KU496606				Canada	Labrador, 20 km S of Schefferville	M.J Waterway	2001.1	MTMG
Carex rariflora	KU496608				Canada	Yukon, Klondike	M.J Waterway	96.Y5-24	MTMG
Carex vesicaria	KU496611				Canada	Quebec, Schefferville region	M.Mercure	TADV4	MTMG
Eriophorum scheuchzeri	KU496612				Canada	Quebec, Schefferville region	M.J Waterway	2001.11	MTMG
Eriophorum vaginatum	KU496613				Canada	Quebec, Schefferville region	M.J Waterway	2002.09	MTMG
Carex macloviana	KY203434			KY203540	Canada	British Columbia	G.W.Argus & E.Haber		CAN-411385
Eriophorum viridicarinatum	MF669174				Canada	Ontario	Shea	11351	CAN 435381
Eriophorum gracile	MF669176				Canada	Northwest Territories	Talbot	6237-4	CAN 479515
Carex stipata	MF669178			MF669240	Canada	Ontario	CAN:Dugal & Camfield	3728	CAN 581060
Trichophorum alpinum	MF669180	MF669219		MF669242	Canada	Yukon	Porsild	861	CAN 312672
Trichophorum cespitosum subsp. cespitosum	MF669181			MF669243	Canada	British Columbia	Saarela & Percy	1219	CAN 589883
Scirpus microcarpus	MF669191			MF669251	Canada	Ontario, Ottawa-Carleton	CAN:Dugal & Camfield	3770	CAN 581102
Amphiscirpus nevadensis	MF669209				Canada	Saskatchewan	Hudson	5177	CAN 574006
Eleocharis obtusa	MF669211				Canada	Quebec	Bergeron	12-272	CAN
Scleria verticillata	MG215960				Canada	Ontario, Simcoe Co., Tiny Tp., Meck of peninsula just N of Salt Cove, N end of Christian island, 5.25 mi. NW of Christian Island Village	A.A. Reznicek & S.A. Reznicek		CCDB-18294-D10
Scleria verticillata	MG216029				Canada	Ontario, Northumberland Co., Brighton Tp., Presqu'ile Provincial Park, a few mi S of Brighton	P.M. Catling, S.M. McKay, K.L. McIntosh		CCDB-18294-E10
Dulichium arundinaceum var. arundinaceum	MK185741				Canada	Quebec	Bergeron & al.	81113	CAN
Dulichium arundinaceum var. boreale	MK185742				Canada	Quebec	Cayouette	73-539	CAN
Eriophorum vaginatum subsp. spissum	MK185745				Canada	Northwest Territories	Garon-Labrecque	160	CAN
Scirpus pendulus	MK185748	MK191070		MK191052	Canada	Quebec	Leveille-Bourret	611	DAO
Carex assiniboinensis	MK581251				Canada	MB Winnipeg	BA Ford, SA Ford	247
Carex geyeri	MK581315			MK582258	Canada	AB	Ford & Saarela	OO11O
Carex lacustris	MK581330				Canada	MB	Naczi & Ford	9809
Carex deweyana var. deweyana	MK581343				Canada	MB	Naczi & Ford	9881	DOV
Carex merritt-fernaldii	MK581346			MK582344	Canada	MB	Naczi & Ford	9819
Carex obtusata	MK581362			MK582377	Canada	MB Spruce Woods Provincial Park	Naczi & Ford	9925
Carex magellanica subsp. irrigua	MK581380				Canada	MB	Naczi & Ford	9864
Carex pensylvanica	MK581382				Canada	MB	Naczi & Ford	9878
Carex projecta	MK581384				Canada	MB	Naczi & Ford	9821
Carex tenuiflora	MK581429			MK582484	Canada	MB	Ford et al.	9574
Carex leptonervia	MK581452				Canada	MB	Naczi & Ford	9852	DOV
Carex leptopoda	MK581455				Canada	BC	Ford & Saarela	134	DOV
Carex granularis	MK581458				Canada	MB	Naczi & Ford	9886	DOV
Carex houghtoniana	MK581470			MK582291	Canada	MB	Naczi & Ford	9816
Carex crawei	MK581476				Canada	NL St Barbe South Dist.	Bouchard et al.	91004	MT
Carex hirtifolia	MK581477				Canada	QC	Sabourin et al.	2427	MT
Carex castanea	MK581478				Canada	NL Notre Dame Bay	Hanel & Djan Chekar	CH010808 13	MT
Carex flava	MK581479				Canada	NL Notre Dame Bay	Hanel & Djan Chekar	CH010808 11	MT
Carex glacialis	MK581481				Canada	NL Strait of Belle Isle Dist	Brouillet et al.	LB 00 508A	MT
Carex stylosa	MK581482				Canada	NL Great Northern Peninsula	Brouillet et al.	LB00178	MT
Carex nardina	MK581485				Canada	QC Nunavik Kangirsuk			MT
Carex cordillerana	MK581489				Canada	BC			WIN 67266
Carex sabulosa	MK581524			MK582434	Canada	YT	Bennett & Mulder	03 074
Carex meadii	MK581557			MK582341	Canada	MB Pender Co			WIN 67362
Carex sterilis	MK581558				Canada	MB Cook Co			WIN 46470
Carex michauxiana	MK581560				Canada	MB			WIN 56803
Carex rotundata	MK581561				Canada	MB Wapusk National Park			WIN 70950
Carex tenera var. tenera	MK581562				Canada	MB			WIN 69115
Carex atratiformis	MK581563			MK582163	Canada	AB Jasper National Park			WIN 70887
Carex hallii	MK581564				Canada	MB Otterburne			WIN 22244
Carex glareosa subsp. glareosa	MK581565			MK582261	Canada	MB Cape Merry			WIN 71125
Carex sprengelii	MK581569				Canada	NB Carleton Co			UNB 50791
Carex media	MK581570			MK582342	Canada	NB Madawaska Co			UNB 48891
Carex brevior	MK581589				Canada	BC Cochise Co			UBC 15442
Carex aperta	MK581596				Canada	BC			UBC 208471
Carex atherodes	MK581597			MK582161	Canada	BC Wells Gray Provincial Park			UBC 223227
Carex arctiformis	MK581598				Canada	BC Vancouver Island			UBC 220956
Carex sychnocephala	MK581612				Canada	ON Hamilton Wentworth Co			TRTE 66756
Carex chordorrhiza	MK581620				Canada	BC Okaloosa Co			UBC 150100
Carex podocarpa	MK581622				Canada	BC			UBC 200897
Carex microchaeta subsp. microchaeta	MK581623			MK582348	Canada	YT			CAN 589267
Carex hendersonii	MK581624			MK582281	Canada	BC Douglas Island			UBC 219221
Carex prairea	MK581626				Canada	BC Cascade Mountains			UBC 167566
Carex salina	MK581628				Canada	QC Vuntut National Park	M. Blondeau	IAB95077	WAT
Carex heleonastes	MK581629				Canada	AB	ALTA Griffiths	114410
Carex williamsii	MK581636				Canada	YT			UBC 223019
Carex vaginata	MK581638				Canada	YT			UBC 224457
Carex ursina	MK581639			MK582504	Canada	YT Iwavik National Park			UBC 223016
Carex exsiccata	MK581640			MK582243	Canada	BC Saturna Island			UBC 223796
Carex spectabilis	MK581642				Canada	BC Eddy Co			UBC 156444
Carex sartwellii	MK581643				Canada	BC Coquitlam			UBC 225081
Carex vallicola	MK581644				Canada	BC			UBC 210709
Carex hostiana	MK581645				Canada	QC Anticosti Island			QFA 106487
Carex petricosa var. misandroides	MK581646				Canada	QC Comt de Gasp Ouest			QFA 111964
Carex rariflora	MK581647				Canada	YT Ogilvie Mountains			UBC 224436
Carex foenea	MK581648				Canada	BC Wells Gray Provincial Park			UBC 223185
Carex cusickii	MK581649				Canada	BC Ladysmith			UBC 215334
Carex backii	MK581650				Canada	BC Bulkley Nechako Regional District			UBC 150083
Carex pallescens	MK581651				Canada	BC Greater Vancouver Regional District	Lomer	15481	UBC
Carex siccata	MK581659				Canada	ON Renfew Co			CAN 585306
Carex adusta	MK581660				Canada	AB			CAN 275045
Carex capillaris	MK581661				Canada	NT Wollaston Peninsula			CAN 489228
Carex hormathodes	MK581664				Canada	NS Colchester Co			TRTE 054615
Carex deflexa var. deflexa	MK581667				Canada	BC Fording River Valley			UBC 223806
Carex engelmannii	MK581669				Canada	BC Cathedral Provincial Park			UBC 219125
Carex douglasii	MK581671				Canada	SK	Hudson	5398
Carex sprengelii	MN761413				Canada	New Brunswick	HR Hinds, J Goltz	11037	UNB 50791
Carex stylosa	MN761414				Canada	Newfoundland and Labrador	L Brouillet, N Djan Chekar, T Ahit, C Wentzell	LB 00 178	MT
Carex williamsii	MN761421				Canada	Yukon	BA Bennett, P Seccombi Hett, S Thompson, D Mahoney	05 0190	UBC 223019
Carex capillaris	MN761422				Canada	Northwest Territories	SA Edlund		CAN 489228
Carex crawei	MN761425				Canada	Newfoundland and Labrador	A. Bouchard, S. Hay, L Brouillet & M. Jean	91004	MT
Carex pallescens	MN761446				Canada	British Columbia, Greater Vancouver Regional District	F Lomer		UBC 15481
Carex lacustris	MN761454				Canada	Manitoba	RFC Naczi, BA Ford	9809	DOV 035519
Carex media	MN761468				Canada	New Brunswick	HR Hinds, G Flanders	9813	UNB 48891
Carex michauxiana	MN761471				Canada	Manitoba	E Punter	94 153	WIN 56803
Carex hirtifolia	MN761487				Canada	Quebec	A. Sabourin, J. Labrecque, N. Lavoie & S. Bourdon	2427	MT
Carex salina	MN761491				Canada	Quebec	M. Blondeau	IAB95077	WAT
Carex hendersonii	MN761501				Canada	British Columbia, Douglas Island	F Lomer	96 112	UBC 219221
Carex marina subsp. marina	MN761524				Canada	Manitoba	E Punter, M Piercey Normore	03 756	WIN 72283
Carex siccata	MN761526			MK582452	Canada	Ontario	DF Brunton	14212	CAN 585306
Carex vaginata	MN761535				Canada	Yukon	BA Bennett, MJ Oldham, CA Knedy, P Seccombe Hett, DC Gordon	06 368	UBC 224457
Carex microchaeta	MN761572				Canada	Yukon	BA Bennett, P Seccombe Hett	04 0601	CAN 589267
Carex castanea	MN761573				Canada	Newfoundland and Labrador	C Hanel, N Djan Chekar	CH010808 13	MT
Carex hallii	MN761593				Canada	Manitoba	J Bernard	58/244	WIN 22244
Carex houghtoniana	MN761611				Canada	Manitoba	RFC Naczi, BA Ford	9816	DOV 037097
Carex podocarpa	MN761631				Canada	British Columbia	G B Straley, KW Nicholls	5719	UBC 200897
Carex aperta	MN761632				Canada	British Columbia	F Lomer		UBC 208471
Carex meadii	MN761638				Canada	Manitoba	BA Ford, D Punter, N Kkel, JR Starr	94179	WIN 67362
Carex leptopoda	MN761670				Canada	British Columbia	BA Ford, JM Saarela	134	DOV
Carex deweyana var. deweyana	MN761671				Canada	Manitoba	RFC Naczi, BA Ford	9881	DOV
Carex cusickii	MN761675				Canada	British Columbia	A. Ceska, O. Ceska & S. Hartwell	20784	UBC 215334
Carex arctiformis	MN761679				Canada	British Columbia	A. Ceska, O. Ceska & H. Roemer		UBC 220956
Carex canescens subsp. disjuncta	MN761680				Canada	Newfoundland and Labrador	S Hay, L Brouillet, R Charest, C Hanel, N Djan Chekar, S Meades, D Meades, C Wentzell, B Pollock, L Lavers, P Lavers	NDC 99 678	MT
Carex stipata var. stipata	MN761690				Canada	Manitoba	RFC Naczi, BA Ford	9825	DOV 037084
Carex tenera	MN761694				Canada	Manitoba	BA Ford, RFC Naczi	379	WIN 69115
Carex tenuiflora	MN761696				Canada	Manitoba	BA Ford et al.	9574	DOV 040062
Carex glareosa subsp. glareosa	MN761698				Canada	Manitoba	BA Ford, M Piercey Normore, D Punter	4121	WIN 71125
Carex adusta	MN761716				Canada	Alberta		12595	CAN 275045
Carex sychnocephala	MN761727				Canada	Ontario	JS Pringle, CJ Rothfels	CJR268	TRTE 66756
Carex brevior	MN761736				Canada	British Columbia	F Lomer		UBC 15442
Carex projecta	MN761740				Canada	Manitoba	RFC Naczi, BA Ford	9821	DOV 037211
Carex merritt-fernaldii	MN761745				Canada	Manitoba	RFC Naczi, BA Ford	9819	DOV 035417
Carex vallicola	MN761762				Canada	British Columbia	F Lomer	93 048	UBC 210709
Carex prairea	MN761766				Canada	British Columbia	C E Jones	3 2A 2	UBC 167566
Carex hormathodes	MN761767				Canada	Nova Scotia	WJ Crins et al.	8848	TRTE 054615
Carex heleonastes	MN761772				Canada	Alberta	GCD Griffiths		ALTA 114410
Carex atratiformis	MN761785				Canada	Alberta	BA Ford, A J Gould	4208	WIN 70887
Carex sterilis	MN761789				Canada	Manitoba	G M Keleher	1199	WIN 46470
Carex sartwellii	MN761792				Canada	British Columbia	F Lomer	97 39	UBC 225081
Carex glacialis	MN761800				Canada	Newfoundland and Labrador	L Brouillet, N Djan Chekar, T Ahti, C Wentzell	LB 00 508A	MT
Carex flava	MN761801				Canada	Newfoundland and Labrador	C Hanel, N Djan Chekar	CH010808 11	MT
Carex xerantica	MN761811				Canada	Ontario	WD Bakowsky, MJ Oldham		TRTE 062037
Carex assiniboinensis	MN761816				Canada	Manitoba	BA Ford, SA Ford	247	DOV 049425
Carex granularis	MN761820				Canada	Manitoba	RFC Naczi, BA Ford	9886	DOV
Carex geyeri	MN761822				Canada	Alberta	BA Ford, JM Saarela	OO11O	DOV 021808
Carex nardina	MN761827				Canada	Quebec	J Brunelle		MT
Carex cordillerana	MN761840				Canada	British Columbia	BA Ford, JM Saarela	135	WIN 67266
Carex backii	MN761841				Canada	British Columbia, Bulkley Nechako Regional District	VJ Krajina, J Pojar, C Parons	1309	UBC 150083
Carex engelmannii	MN761849				Canada	British Columbia	F Lomer	96 144	UBC 219125
Carex obtusata	MN762006				Canada	Manitoba	RFC Naczi, BA Ford	9925	DOV 039105
Carex rariflora	MN762013				Canada	Yukon	BA Bennett, H Guest, M Kienzler	05 0076	UBC 224436
Carex rotundata	MN762014				Canada	Manitoba	BA Ford, M Piercey Normore, D Punter	484	WIN 70950
Carex exsiccata	MN762015				Canada	British Columbia	J Penny, C Norris, H Janszen	65	UBC 223796
Carex petricosa var. misandroides	MN762018				Canada	Quebec	N Dignard	95 49	QFA 111964
Carex atherodes	MN762024				Canada	British Columbia	C Bjork	9691	UBC 223227
Carex spectabilis	MN762026				Canada	British Columbia	J Pinder Moss	997	UBC 156444
Carex leptonervia	MN762093				Canada	Manitoba	RFC Naczi, BA Ford	9852	DOV
Carex foenea	MN762099				Canada	British Columbia	C Bjork	9122	UBC 223185
Carex pensylvanica	MN762101				Canada	Manitoba	RFC Naczi, BA Ford	9878	DOV 036859
Carex deflexa var. deflexa	MN762102				Canada	British Columbia	H Roemer, JLPenny	96462	UBC 223806
Carex sabulosa	MN762140				Canada	Yukon	BA Bennett, R Mulder	03 074	ALA 1137953
Carex hostiana	MN762164				Canada	Newfoundland	L.E. Rouleau	3150	WS 222665
Carex bigelowii subsp. bigelowii	MN762311				Canada	Manitoba	W.K.W. Baldwin	2302	214011
Carex bigelowii subsp. bigelowii	MN762339				Canada	Quebec	J.A. Calder	2217
Carex maritima	MN762587				Canada	Yukon	Marcia J. Waterway, A. Bond, C. Novo	Y96.098
Carex maritima	MN762588				Canada	Nunavut	L.L. Consaul & L.J. Gillespie	1120	CAN-582314
Carex billingsii	MN762734				Canada	Ontario, Perth County	A.A. Reznicek	9715	DAO-685014
Carex bonanzensis	MN762782			KY055210	Canada	Yukon Territory	G. Brunner	548	DAO-790300
Carex hookerana	MN762790				Canada	Manitoba		91-731
Carex marina	MN762795				Canada	Yukon	Bennett, B.A.Guest, H., Kienzler, M.	05-0074
Carex xerantica	MN762930				Canada	Ontario, Thunder Bay District	Harris, A.G.	99-019
Trichophorum cespitosum	MN764164	MN780654		MN780691	Canada	Newfoundland	Charest & Brouillet	96-101	CAN 584518
Trichophorum cespitosum	MN764165			MN780692	Canada	Nunavut	Aiken & Iles	02-048	CAN 585981
Scirpus microcarpus	MN764168			MN780695	Canada	Ontario	Dugal & Camfield	3770	CAN 581102
Dulichium arundinaceum var. arundinaceum	MN764176			MF669270	Canada	Quebec, Lac Demontigny, Abitibi	Bergeron & al.	81113	CAN 467320
Scirpus pendulus	MN764183	MN780664		MN780716	Canada	Quebec	Leveille-Bourret	611	DAO
Carex maritima				KR827175	Canada	Newfoundland and Labrador	A. Bourchard	91022	CAN564151
Carex arctogena				KP996481	Canada	Alberta	A. E. Porsild	22673	CAN-266077
Carex marina				KY055228	Canada	Northwest Territories	A. Cairns	1136	DAO-159303
Carex macloviana				KY203541	Canada	Alberta	A.E. Porsild		CAN-266088
Carex maritima				KR827173	Canada	Newfoundland and Labrador	B. S. Hay	87329	CAN545627
Carex macloviana				KY203552	Canada	Yukon	B.A.Bennet & P.Seccombe		CAN-589259
Carex macloviana				KY203554	Canada	Yukon	B.A.Bennet et al.		CAN-589258
Carex ursina				KY055236	Canada	Yukon Territory	B.A.Bennett	05-1088	DAO-806136
Carex tenuiflora				KY055233	Canada	Yukon Territory	B.A.Bennett & P.Seccombe-Hett	04-0180	DAO-798358
Carex heleonastes				KY055219	Canada	Yukon Territory	B.A.Bennett & R.S.Mulder	06-052	BABY-5693
Carex blanda				KP273782	Canada	Ontario, Peterborough	Bakowsky	96-176	WIN
Trichophorum alpinum		MN780653			Canada	Quebec	Baldwin		CAN 231240
Scirpus hattorianus		KJ513638			Canada		Baldwin & Breitung	4196	CAN
Trichophorum pumilum				MF669244	Canada	Yukon	Bennett & al.	06-097	CAN 589169
Scirpus hattorianus		KJ513640			Canada		Bergeron & al.	81-111	CAN
Carex aquatilis				KP273775	Canada	Newfoundland, Strait of Belle Isle Dist	Bouchard et al.	92251	CAN
Carex exsiccata				HG915759	Canada	British Columbia, Mara Lake	Calder &Savile	11841	ALA
Dulichium arundinaceum var. boreale				MK191046	Canada	Quebec	Cayouette	73-539	CAN
Trichophorum clintonii		MN780655			Canada	Quebec	Cayouette	74-52	CAN 395366
Trichophorum alpinum		KJ513656			Canada		Cayouette & al.	75-78	CAN
Scirpus pendulus				MF669252	Canada	Ontario, Norfolk County	Cruise	1388	CAN 370570
Scirpus pendulus		KJ513649			Canada		Cruise	1388	CAN
Carex maritima				KR827156	Canada	Northwest Territories	D. K. Brown	s.n.	CAN258613
Carex canescens subsp. disjuncta				KY055215	Canada	Prince Edward Island	D.Erskine	1274	BM
Carex bicolor				MK949819	Canada		Ford	'04224	DOV
Carex arctogena				KP996452	Canada	Quebec	G. W. Argus	9221	CAN-3779977
Carex arctogena				KP996454	Canada	Saskatchewan	G. W. Argus	s.n.	CAN-282691
Carex maritima				KR827178	Canada	Saskatchewan	G. W. Argus	8193	CAN351228
Carex stenophylla			JX848455		Canada	Alberta	G.G. McNickle	s.n.	ALTA
Trichophorum alpinum				MN780713	Canada	Northwest Territories	Garon-Labrecque	130	CAN
Trichophorum cespitosum				MN780714	Canada	Northwest Territories	Garon-Labrecque	129	CAN
Trichophorum cespitosum				MN780715	Canada	Northwest Territories	Garon-Labrecque	s.n.	CAN
Carex hystericina				HG915764	Canada	Ontario, Hurkett Pt.	Garton	9617	ALA
Carex bigelowii				LK021828	Canada	Nunavut, Victoria Island	Gillespie et al.	7799	ALA
Carex comosa				HG915756	Canada	Prov. Quebec, Gatineau Park, Faity Lake	Gillett &Baum	s.n.	ALA
Carex arctogena				KP996453	Canada	Manitoba	H. J. Scoggan & W. K. W. Baldwin	8288	CAN-201506
Carex retrorsa				HG915782	Canada	Prov. Quebec, Fontainebleau	Hamel &Brisson	15264	ALA
Carex capitata				KP996455	Canada	Saskatchewan	J. Hudson	5063	CAN-565528
Carex capitata				KP996457	Canada	Manitoba	J. Ritchie	2104	CAN-248387
Carex myosuroides				KP273826	Canada	British Columbia, W of Teepee Heart Ranch	Jones	146	UBC
Carex maritima				KR827174	Canada	Yukon	L. P. Bruederle	08142010_02	COLO
Carex atratiformis				LK021821	Canada	Alberta, Edson	Ledingham	5287	HAL
Trichophorum alpinum				MN780710	Canada	Quebec	Leveille-Bourret	537	DAO
Carex aquatilis var. aquatilis				MK582152	Canada	Newfoundland and Labrador	MT Charest et al.	NDC 99 799
Carex meadii				MK949880	Canada		Naczi	9955	NY
Carex arcta				KY055211	Canada	Northwest Territories	P.M.Catling et al.	s.n.	DAO-832477
Carex simpliciuscula				KP273828	Canada	Yukon	Porsild	1825	CAN
Trichophorum clintonii		KJ513658			Canada		Pratt	128	CAN
Carex capitata				KP996461	Canada	Northwest Territories	R. Riewe & M. G. Marsh	225	CAN-433230
Carex maritima				KR827172	Canada	Nunavut	S. G. Aiken	86-431	CAN518311
Eriophorum angustifolium subsp. angustifolium				MF669235	Canada	Manitoba	Scoggan	10947	CAN 224798
Scirpus hattorianus		KJ513639			Canada		Shchepanek & Dugal	5974	CAN
Carex deweyana				KP273789	Canada	Alberta, Edmonton	Starr	96007	WIN
Carex capitata				KP996459	Canada	Manitoba	W. Schofield & H. Crum	6862	CAN-247332
Carex arctogena				KP996451	Canada	Labrador	Y. Makinen & E. Kankainen	s.n.	CAN-314758
Carex bigelowii				AM085623	Canada	Mt. Jacques-Cartier
Carex demissa				MK582514	Canada	Nova Scotia, Digby Co.			TRTE 34827
Carex deweyana var. deweyana				MK582226	Canada	Manitoba	Naczi & Ford	9881	DOV
Carex flava				MK582251	Canada	Newfoundland and Labrador, Roberts Arm	MT Hanel & Djan Chekar	11	CH010808
Carex granularis				MK582270	Canada	Manitoba	DOV Naczi & Ford	9886
Carex heleonastes				MK582280	Canada	Alberta	ALTA Griffiths	114410
Carex hostiana				MK582290	Canada	Quebec, Anticosti Island			QFA 106487
Carex leptonervia				MK582320	Canada	Manitoba	Naczi & Ford	9852	DOV
Carex leptopoda				MK582321	Canada	British Columbia	Ford & Saarela	134	DOV
Carex marina				MK582339	Canada	Manitoba, Wapusk National Park			WIN 72283
Carex pallescens				MK582389	Canada	British Columbia, Greater Vancouver Regional District	Lomer	15481	UBC
Carex stipata var. stipata				MK582466	Canada	Manitoba	Naczi & Ford	9825
Carex stylosa				MK582473	Canada	Newfoundland and Labrador, Great Northern Peninsula	MT Brouillet et al.	LB 00 178
Carex tetanica				MK582485	Canada	Manitoba	Ford et al.	266
Eriophorum vaginatum subsp. spissum				MK191050	Canada	Northwest Territories	MT Garon-Labrecque	160
Trichophorum alpinum			AJ810999		Canada		Waterway	2002.1
Trichophorum cespitosum		KJ513657			Canada			02-048	CAN
Carex exsiccata	AF285055				Canada	British Colombia	Calder & Taylor	36732	RSA
Carex communis var. communis	AY325469				Canada	Quebec	Roalson	1334	RSA
Carex novae-angliae	AY325475				Canada	Quebec	Roalson	1333	RSA
Carex bicolor	AY770468				Canada	Quebec	J. Dragon	'00-56	VT
Carex sparganioides	EU001067				Canada		Calder	15845	WS
Carex atratiformis	KT021133				Canada		M. J. Oldham	18982	MICH
Carex mertensii	KT021181				Canada		P. M. Peterson	18752	MICH
Carex norvegica	KT021191				Canada		M. J. Oldham	24532	MICH
Carex parryana	KT021200				Canada		M. J. Oldham	20222	MICH
Carex sabulosa	KT021211				Canada		W. J. Cody	25606	MICH	1204205
Carex stylosa	KT021223				Canada		M. J. Oldham	18963	MICH
Carex vaginata	KT021225				Canada		M. J. Oldham	18782	MICH
Carex williamsii	KT021226				Canada		M. J. Oldham	26147	MICH
Carex tonsa	MK581431				Canada
Trichophorum clintonii			Y12982		Canada
Cyperus papyrus				KM462406	Chad		Hepper	4213
Cyperus papyrus			Y12966		Chad
Cyperus papyrus				AF449531	Chad		Hepper	4213	K
Isolepis varians	AB983262				Chile		Pisano	259	K
Carex kingii	AY244525				Chile	Isla Hoste	Pisano	5530	G
Carex triangula	AY244541				Chile	Laguna el Parrillar	Pisano	3.917	RNG
Carex stuessyi	MN762041				Chile	Masafuera	T. Stuessy, T. Lammers	8406
Carex stuessyi	MN762155				Chile	Masafuera	A. Landero, E. Ruiz	9248
Carex bracteosa	MN762171				Chile		H. Gunckel	16820
Carex firmicaulis	MN762183				Chile	Magallanes-Antarctica	M. Luceno & R. Alvarez	2ML06	UPOS_1811
Carex banksii	MN762245				Chile	Magallanes-Antarctica	M. Luceno & R. Alvarez	187ML05	UPOS_1805
Carex acaulis	MN762256				Chile	Magallanes-Antarctica	M. Luceno & R. Alvarez	171ML05	UPOS_1780
Carex andina	MN762260				Chile	Metropolitana de Santiago	M. Luceno & R. Alvarez	24ML10	UPOS_1837
Carex fuscula	MN762453				Chile	Concepcion	J. M. Marin	3202JMM
Carex camptoglochin	MN762569				Chile	Magallanes-Antarctica	M. Luceno & R. Alvarez	5ML06	UPOS_1814
Carex andina	MZ892201			MZ892060	Chile	Santiago, Nevado Valley	M. Luceno & R. Alvarez	24ML10	UPOS1837
Carex aphylla	MZ892206			MZ892064	Chile	Cautin Province	K. H. W. Rechinger		M-MSB 0223515
Carex argentina	MZ892209			MZ892067	Chile	Talca Province	N. Garcia & T. Villasenor	CONC3908
Carex caduca	MZ892215			MZ892073	Chile	Capitan Prat Province	N. Garcia	CONC63
Carex caduca	MZ892216			MZ892074	Chile	Osoruo	G. A. Wheeler	BR7762
Carex camptoglochin	MZ892218				Chile	Magallanes-Antarctica	M. Luceno & R. Alvarez		UPOS1814
Carex minutissima	MZ892232				Chile	Tierra de Fuego	Pisano et al.		CONC8244
Carex minutissima	MZ892233				Chile	Tierra de Fuego	Pisano et al.		CONC8314
Carex molinae	MZ892234			MZ892093	Chile	El Picago	E. Barros	A461
Carex molinae	MZ892235			MZ892094	Chile	Curico Province	E. Werderman	A519
Carex setifolia var. setifolia	MZ892251				Chile		E. Barros	A462
Carex setifolia var. setifolia	MZ892252			MZ892114	Chile	Coquimbo	G.A. Wheeler	BR6158
Carex sorianoi	MZ892254				Chile	Patagonia, Sierra Aguales	E. Pisano & R. Cardenas	A4737
Carex toroensis	MZ892255				Chile	Capitan Prat Province	N. Garcia	CONC78
Carex toroensis	MZ892256				Chile	Patagonia, Fiordo Parry	E. Pisano et al.	CONC8812
Carex vallis-pulchrae var. vallis-pulchrae	MZ892260			MZ892122	Chile	Huasco Province	Yano	55235
Carex fernandesiana	OL629365				Chile	Juan Fernandez Islands	T. Stuessy & D. Crawford	15312	CONC
Carex fernandesiana	OL629366				Chile	Juan Fernandez Islands	T. Stuessy & M. Garcia	11670	CONC
Carex firmula	OL629367				Chile	Los Lagos	J. L. Fernandez Alonso, L. Medina, R. Morales, & F. Munoz Garmendia	RM2792	UPOS
Carex kingii	OL629376				Chile	Magallanes	CEQUA-PNBO	1075	CONC
Carex firmula	OM403662				Chile	Juan Fernandez, Masafuera, Los Inocentes	Solbrig & al.	3741	US
Carex firmula	OM403663				Chile	Aysen, Parque Nacional Queulat	Stuessy & al.	7455	MO
Carex austroamericana				MZ892068	Chile	Magallanes Province	E. Dominguez	CONC177
Carex austroamericana				MZ892069	Chile	Ultima Esperanza Province	E. Dominguez	CONC177
Carex macloviana				KY203562	Chile	O'Higgins	F.W.Pennell		F-557134
Carex canescens				KY189241	Chile	Region XII of Magallanes and Chilean Antarctic, Brunswick Peninsula, gate of Laguna Parrilar Forest Reserve	J. Starr	P13-7	UPOS3934
Carex maritima				KR827158	Chile	Magallanes-Antartica	M. Luceno	18ML06	UPOS1830
Isolepis varians				AB983333	Chile		Pisano	259	K
Carex macloviana				KY203555	Chile	Nuble	R.Rodriguez & A.Marticorena		MA-776961
Carex macloviana				KY203558	Chile	Malleco	W.J.Eyerdam		F-1570648
Carex molinae				MZ892072	Chile	Talca Province	M.F. Garner et al.	E4556
Carex setifolia var. pungens				MZ892115	Chile	Aconcagua	W.A. Weber & B. Johnston	WS1030
Carex setifolia var. setifolia				MZ892113	Chile		E. Barros	A462
Zameioscirpus atacamensis			AJ575931		Chile		Ruthsatz	8196
Carex fuscula subsp. fuscula	DQ384138				Chile		Pisano et al.	7410	CONC
Carex fuscula subsp. fuscula	DQ384139				Chile		Jose M. Marin et al.	3502JMM
Carex fuscula subsp. fuscula	DQ384140				Chile		Jose M. Marin et al.	3302JMM
Carex camptoglochin	EU541854				Chile		M. Luceno and R. Alvarez	506ML	UPOS1814
Carex camptoglochin	EU541856			EU541822	Chile		M. Luceno and R. Alvarez	1906ML
Carex acaulis	GU176147				Chile		M. Luceno & R. Alvarez	171ML05	UPOS_1780
Carex macrosolen	GU176149				Chile		M. Luceno	12bis06ML
Carex andina	GU176151			GU176252	Chile		M. Luceno & R. Alvarez	24ML10	UPOS_1837
Carex transandina	GU176166				Chile		M. Luceno and R. Alvarez		UPOS1824
Carex meridensis	GU176170				Chile		M. Luceno and R. Alvarez		UPOS1810
Carex triangula	GU176171				Chile		M. Luceno and R. Alvarez		UPOS1803
Isolepis varians	MW279024				Chile		Pisano	5624	K
Carex canescens				EU541834	Chile		M. Luceno and R, Alvarez	17905ML
Carex macloviana				EU541843	Chile		M. Luceno and R. Alvarez	18605ML
Carex magellanica				EU541815	Chile		M. Luceno and R. Alvarez	606ML
Carex maritima				EU541845	Chile		M. Luceno and R. Alvarez	1806ML
Carex microglochin				EU541821	Chile		M. Luceno and R. Alvarez	506ML
Carex brunnea	AF285003				China	Guizhou	Sino-American Guizhou Botanical Expedition	1574	RSA
Carex parva	AY244523				China	Yunnan	Alden, Alexander, Long, McBeath, Noltie & Watson	1252	E
Carex gibba	DQ115174				China	Hunan	Liu	6741	MO
Carex parvula	EU854165				China	Tibet
Carex alatauensis	EU854170				China	Tibet
Carex littledalei	EU854171				China	Tibet
Carex parvula	JF715267				China
Carex parvula	JF715268				China
Carex parvula	JF715269				China
Carex parvula	JF715287				China
Carex parvula	JF715288				China
Carex canescens	JX644817		JX644609		China	Jilin	J. Jung	1007076	AJOU
Carex lasiocarpa var. occultans	JX644828				China	Jilin	J. Jung	1007103	AJOU
Carex neurocarpa	JX644834		JX644634		China	Jilin	J. Jung	1007003	AJOU
Carex tenuiflora	JX644848				China	Jilin	J. Jung	1007077	AJOU
Cyperus involucratus	JX644851		JX644653		China	Yunnan	J. Jung	1007152	AJOU
Eleocharis ovata	JX644871				China	Jilin	J. Jung	1007045	AJOU
Eriophorum angustifolium	JX644875				China	Jilin	J. Jung	1007058	AJOU
Erioscirpus comosus	JX644876		JX644682		China	Yunan	J. Jung	1007130	AJOU
Eriophorum gracile	JX644877		JX644683		China	Jilin	J. Jung	1007094	AJOU
Isolepis setacea	JX644893		JX644698		China	Yunnan	J. Jung	1007138	AJOU
Carex brunnea	KP273636			KP273784	China	Guizhou, Yinjiang Xian	Bartholomew & Boufford
Carex moupinensis	KP273653				China			40-7	MOR
Carex scaposa	KP273656				China	Guizhou, Songtao Xian	Bartholomew & Boufford	2160
Carex grandiligulata	KU496604				China	Shaanxi Province	Wenli Ji	20008.2-018	MTMG
Trichophorum subcapitatum	MF669205	MF669221		MF669264	China	Hunnan	US:Tucker	15100	US 350550
Sumatroscirpus rupestris	MF669216	MF669231		MF669276	China	Yunnan, Fugong Xian, Yaping Xiang. Between Shibali logging station and Yaping pass, ca. 7.2 km W of Shibali, on the road from the Nujiang to Yaping pass, E side of Goaligong Shan	GH:Heng & al.	20184	GH00308189
Carex nubigena	MH117475				China				YLDP266A
Carex longipes	MH348249				China	Yunnan			E00003298
Carex siderosticta	MH711253				China	Qinling Mountains Range	Dong,S.-L.		Q277
Cyperus difformis	MH711450				China	Qinling Mountains Range	Dong,S.-L.		Q570
Scirpus orientalis	MH711520				China	Qinling Mountains Range	Dong,S.-L.		Q672
Cyperus sanguinolentus	MH711594				China	Qinling Mountains Range	Dong,S.-L.		Q757
Blysmus compressus var. brevifolius	MH808738				China		Li	0054
Bolboschoenus planiculmis	MH808740				China				HANGYY8273
Carex dimorpholepis	MH808744				China		Tang	XS0226
Carex kansuensis	MH808745				China				LJQ-QLS-2008-0146
Carex kansuensis	MH808746				China				LJQ-2008-GN-421
Carex nubigena	MH808747				China				09CS1343
Erioscirpus comosus	MH808750				China				09CS1092
Erioscirpus comosus	MH808751				China				SCU-11-404
Fimbristylis dichotoma	MH808754				China				YNS0614
Fimbristylis dichotoma	MH808755				China				YNS0238
Fimbristylis stauntonii	MH808758				China		Tang		XS0297
Isolepis setacea	MH808760				China				LJQ-2008-GN-423
Schoenoplectus triqueter	MH808761				China		Liu		JQ-GN-2011-160
Scirpus rosthornii	MH808762				China				YNS0860
Trichophorum distigmaticum	MH808763				China		Liu		JQ-GN-2011-144
Trichophorum distigmaticum	MH808764				China		Liu		JQ-2008-GN-428
Trichophorum distigmaticum	MK185749				China		Jung	804015	AJOU
Carex doniana	MN761440				China	Zhejiang	X. F. Jin	2534
Carex chungii	MN761509				China	Anhui	X. F. Jin	2722
Carex obliquicarpa	MN761510				China	Guangdong	H. Wang	1033
Carex chaofangii	MN761627				China	Zhejiang	X. F. Jin	2692
Carex ischnostachya	MN761650				China	Zhejiang,Anhui	X. F. Jin	2502
Carex lianchengensis	MN761654				China	Fujian	S. H. Jin & al.	9078
Carex chungii	MN761795				China	Anhui	X. F. Jin	2734
Carex grandiligulata	MN761838				China	Zhejiang,Shaanxi	X. F. Jin	2601
Carex pseudosupina	MN761990				China	Qinghai, Huangnan Zang Aut. Pref.	DG Long, C Brickell, RJD McBeath, EJ Strangman, R Steele, X.-F Lu, D.-S. Deng, S.-R. Zhang	832	E00134586
Carex yushuensis	MN761997				China	Qinghai, Nangqen Xian	TN Ho (HNWP), B Bartholomew (CAS), M Watson (E) & M Gilbert (MO at BM)	2861	E00064156
Carex yushuensis	MN761998				China	Qinghai, Nangqen Xian	TN Ho (HNWP), B Bartholomew (CAS), M Watson (E) & M Gilbert (MO at BM)	2743	E00061503
Carex moorcroftii	MN762042				China	Qinghai, Huangnan Zang Aut. Pref.	DG Long, C Brickell, RJD McBeath, EJ Strangman, R Steele, X.-F Lu, D.-S. Deng, S.-R. Zhang	591	E00134575
Carex gracilenta	MN762044				China	Yunnan, Zhongdian	ACE	443	E00189396
Carex fastigiata	MN762056				China	Yunnan, Zhongdian	ACE	464	E00189304
Carex cruciata	MN762060				China	Yunnan, Nujiang Lisu Aut. Pref.		7405	E00160733
Carex wallichiana	MN762061				China	Yunnan, Gaoligong Shan Region	Li Heng, Dao Zhiling, Ji Yunheng, Gao Fu, & Liu Benxi (KUN), P Fritsch & Lihua Zhou (CAS), M. Dickson (E)	23432	E00616408
Carex lehmannii	MN762063				China	Yunnan, Diqing Prefecture	B Alden, JCM Alexander, DG Long, RJD McBeath, HJ Noltie, & MF Watson (KEG)	300	E00666340
Carex handelii	MN762069				China	Yunnan, Gaoligong Shan Region	Li Heng et al.	20438	E00258699
Carex yushuensis	MN762072				China	Qinghai, Yushu Xian	TN Ho (HNWP), B Bartholomew (CAS), M Watson (E) & M Gilbert (MO at BM)	2183	E00064884
Carex handelii	MN762076				China	Yunnan, Gaoligong Shan Region	Li Heng et al.	20980	E00256620
Carex moorcroftii	MN762079				China	Qinghai, Golog Zang Aut. Pref.	DG Long, C Brickell, RJD McBeath, EJ Strangman, R Steele, X.-F Lu, D.-S. Deng, S.-R. Zhang	357	E00134589
Carex hancockiana	MN762080				China	Qinghai, Huzhu Tu Aut. Co.	DG Long, C Brickell, RJD McBeath, EJ Strangman, R Steele, X.-F Lu, D.-S. Deng, S.-R. Zhang	1163	E00134582
Carex mosoynensis	MN762081				China	Yunnan, Deqen Zang Aut. Pref.	Forestry Commission	215	E00052376
Carex fusiformis subsp. attenuata	MN762089				China	Yunnan, Diqing Prefecture	B Alden, JCM Alexander, DG Long, RJD McBeath, HJ Noltie, MF Watson, K.E.G.	1511	E00003423
Carex mosoynensis	MN762090				China	Yunnan	ACE	1997	E00035916
Carex henryi	MN762178				China	Yunnan, Gaoligong Shan Region Gongshan Xian	Li Heng, Dao Zhiling, Li Rong, Ji Yunheng & Liu Bengxi (KUN), P Fritsch & B Bartholomew (CAS), M Watson & D. Knott (E)	17084	E00667911
Carex tangulashanensis	MN762246				China	Qinghai	B. Dickore	4198	MSB_140895
Carex tangulashanensis	MN762255				China	Xizang, EC Tibet Autonomous Region	B Dickore	9237	MSB-140894
Carex kansuensis	MN762270				China	Qinghai, Golog Zang Aut. Pref.	DG Long, C Brickell, RJD McBeath, EJ Strangman, R Steele, X.-F Lu, D.-S. Deng, S.-R. Zhang	482	E00134827
Carex duthiei	MN762273				China	Yunnan, Zhongdian	ACE	523	E00042451
Carex atrofuscoides	MN762274				China	Sichuan	D. E. Boufford et al.	36062
Carex lehmannii	MN762277				China	Sichuan	D.E. Boufford et al.	39446	MSB_156622
Carex praeclara	MN762281				China	Xizang	B. Dickore	9329	MSB_140850
Carex tapintzensis	MN762296				China	Yunnan Province, Zhongdian	B Dickore	14463	MSB-152004
Carex tapintzensis	MN762297				China	Yunnan, Diqing Prefecture	B Alden, JCM Alexander, DG Long, RJD McBeath, HJ Noltie, & MF Watson	430	E00693577
Carex sargentiana	MN762319				China	Xizang	B. Dickore	9393	MSB_147101
Carex sargentiana	MN762320				China	Qinghai, Huangnan Zang Aut. Pref.	DG Long, C Brickell, RJD McBeath, EJ Strangman, R Steele, X.-F. Lu, D.-S. Deng, S.-R. Zhang	589	E00134853
Carex bistaminata	MN762322				China	Qinghai, Golog Zang Aut. Pref.	D.G. Long et al.	306	E00134855
Carex capilliculmis	MN762343				China	Qinghai, Huangnan Zang Aut. Pref.	DG Long, C Brickell, RJD McBeath, EJ Strangman, R Steele, X.-F. Lu, D.-S. Deng, S.-R. Zhang	893	E00134407
Carex chiwuana	MN762356				China	Yunnan, Zhongdian	ACE	474	E00180965
Carex setosa	MN762357				China	Yunnan, Gongshan Xian	Li Heng with B Bartholomew, P Thomas, P Fritsch, Dao Zhi-lin, Wang Zhong-lan, & Li Rong.	12625	E00263592
Carex ivanoviae	MN762365				China	Qinghai, Huangnan Zang Aut. Pref.	DG Long, C Brickell, RJD McBeath, EJ Strangman, R Steele, X.-F Lu, D.-S. Deng, S.-R. Zhang	594	E00134574
Carex praeclara	MN762378				China	Tibet, Lhunze	B Dickore	10398	MSB-140849
Carex henryi	MN762380				China	Yunnan, Gaoligong Shan Region Gongshan Xian	Li Heng, Dao Zhiling, Li Rong, Ji Yunheng & Liu Bengxi (KUN), P Fritsch & B Bartholomew (CAS), M Watson & D. Knott (E)	15803	E00667913
Carex vaginata	MN762383				China	Jilin	H. Hertel	22482	M_223374
Carex bonatiana	MN762388				China	Yunnan, Deqen Zang Aut. Pref.		267	E00052557
Carex bhutanensis	MN762389				China	Xizang	B. Dickore	9476	MSB_141974
Carex neopolycephala	MN762395				China	Yunnan, Gaoligong Shan Region	Li Heng, Dao Zhiling, Ji Yunheng, Gao Fu & Liu Benxi (KUN), P Fritsch & Lihua Zhou (CAS), M Dickson (E)	24425
Carex neopolycephala	MN762396				China	Yunnan, Gaoligong Shan Region	Li Heng, Dao Zhiling, Ji Yunheng, Gao Fu & Liu Bengxi (KUN), P Fritsch & Lihua Zhou (CAS), M Dickson (E)	24245	E00264084
Carex simpliciuscula	MN762400				China	Xizang	B. Dickore	8742	MSB_141987
Carex hancockiana	MN762405				China	Jilin	W. Herrmann	s.n.	M_223391
Carex montis-everestii	MN762410				China	Xizang, S Tibet Autonomous Region	B Dickore	9311	MSB-148414
Carex schlagintweitiana subsp. schlagintweitiana	MN762411				China	Xizang	B. Dickore	4970	MSB_140879
Carex schlagintweitiana subsp. deformis	MN762412				China	Diqing Prefecture	B Alden, JCM Alexander, DG Long, RJD McBeath, HJ Noltie, & MF Watson (KEG)	604	E00693567
Carex alajica	MN762415				China	Xinjiang	U. Wundisch	422	MSB-147964
Carex setosa	MN762419				China	Sichuan Prov., Nanchuan County	Liu Zheng-yu	15453	E00086858
Carex capilliculmis	MN762432				China	Qinghai, Golog Zang Aut. Pref.	DG Long, C Brickell, RJD McBeath, EJ Strangman, R Steele, X.-F. Lu, D.-S. Deng, S.-R. Zhang	481	E00134541
Carex ivanoviae	MN762437				China	Qinghai, Hainan Zang Aut. Pref.	DG Long, C Brickell, RJD McBeath, EJ Strangman, R Steele, X.-F Lu, D.-S. Deng, S.-R. Zhang	111	E00134577
Carex heterostachya	MN762458				China	Beijing	H. Hertel	23290	M_223371
Carex obscura	MN762461				China	Yunnan, Zhongdian	ACE	459	E00180975
Carex chiwuana	MN762477				China	Yunnan, Lijiang	D Chamberlain, TL Ming, HK Yuan et al.	244	E00666338
Carex rochebrunei	MN762514				China	Xizang, SE Tibet Autonomous Region	B Dickore	11485	MSB-140863
Carex atrofuscoides	MN762544				China	Qinghai, Gande Xian	T. N. Ho et al	914
Carex nubigena	MN762556				China	Yunnan	D. Podlech	54594	MSB_005657
Carex brunnea	MN762576				China		Bartholomew et al.	1574
Carex littledalei	MN762585				China	Tibet, Lhunze	B Dickore	10368	MSB-142007
Carex alajica	MN762643				China	Xinjiang	B. Dickore	714	MSB_147963
Carex scaposa	MN762652				China		Bartholomew et al.	2160
Carex glossostigma	MN762656				China		Shushen & Hanrong	5682
Carex gibba	MN762725				China	Anhui		93301
Carex obscura	MN762838				China	Xizang	B. Dickore	11799	MSB_148467
Carex moupinensis	MN762854				China		Kyong-Sook Chung & Rong Li	40-7	MOR
Carex nudicarpa	MN762855				China	Tibet	B. Dickore	10334
Trichophorum subcapitatum	MN764170			MN780697	China	Hunan	Zhang-chun	1903	CAS 1021971
Trichophorum distigmaticum	MN764180	MN780661		MN780711	China	Sichuan	Chung & Li	24-2	MOR
Trichophorum filipes	MN764185	MN780665		MN780718	China	Fujian	Chen, Wu & al.	CBH00857	FNU 0037584
Trichophorum filipes	MN764186	MN780666		MN780719	China	Fujian	Chen, Wu & al.	CBH00857	FNU 0037584
Trichophorum filipes	MN764187	MN780667		MN780720	China	Fujian	Chen, Wu & al.	CBH00857	FNU 0037584
Carex sajanensis				KR827145	China	Xizang	B. Dickore	3765	MSB140868
Carex sajanensis				KR827147	China	Xizang	B. Dickore	4010	MSB142360
Carex sajanensis				KR827146	China	Qinghai	B. Dickore	4409	MSB140876
Erioscirpus comosus				MF669262	China	Yunnan	Hing & al.	22413	A
Blysmus compressus			JX644600		China	Yunnan	J. Jung	1007142	AJOU
Cyperus rotundus			JX644667		China	Yunnan	J. Jung	1007126	AJOU
Eriophorum chamissonis			JX644684		China	Jilin	J. Jung	1007061	AJOU
Carex moorcroftii				LK021855	China	Quinghai	Kuerschner & Sonnentag	'01-3726	B
Trichophorum subcapitatum		KJ513663			China		Luo	1903	CAS
Trichophorum subcapitatum				MN780708	China	Taiwan	Wu	1204	CAS 988512
Trichophorum subcapitatum				MN780702	China	Hunan	Xiao		US 3549480
Carex gibba				KP273796	China	Shaanxi, Yang Xian	Zhu et al.	2776	MO
Bolboschoenus planiculmis		MZ751078			China	Beijing
Bolboschoenus planiculmis			MZ751078		China	Beijing
Bolboschoenus planiculmis				MZ751078	China	Beijing
Carex kokanica		OL674106			China	Zoige
Carex kokanica			OL674106		China	Zoige
Carex laevissima			MZ846224		China
Carex microglochin			OL674107		China	Zoige
Carex microglochin				OL674107	China	Zoige
Carex myosuroides				MZ962720	China	Beijing
Cyperus rotundus		MT937176			China
Cyperus rotundus			MT937176		China
Cyperus rotundus				MT937176	China
Isolepis setacea		MW041568	MW041568	MW041568	China				1362
Trichophorum distigmaticum		MK191071		MK191053	China		MOR Chung & Li	24-2
Carex pseudocuraica	AY779148				China		Lin	668	MO
Carex leiorhyncha	EU001025				China		He	80075	MO
Trichophorum alpinum	JF313184		JF313189		China		J.Jung	1007071	AJOU
Carex nubigena	JN903146				China	Sichuan	Chung & Li	311	MOR
Carex baccans	KP273632				China		Dahai	102	MO
Carex glossostigma	KP273644				China		Shushen & Hanrong	5682
Carex infuscata	KT021166				China	Sichuan	D. E. Boufford	32614	A
Carex kansuensis	KT021168				China	Qinghai	T. N. Ho	858	GH
Carex lehmannii	KT021170				China	Sichuan	D. E. Boufford	39446	MO
Carex meyeriana	KT021183				China		X. Lin	61604	MO
Carex moorcroftii	KT021186				China		D. F. Murray	13027	MICH
Carex obscura	KT021196				China	Sichuan	D. E. Boufford	30513	MO
Cyperus rotundus	KY968873				China		Li ZY, Xiang XG, Xu SZ	201509154
Cyperus pedunculatus	MF063843				China				20151124
Cyperus pedunculatus	MF063844				China				20151226
Cyperus compressus	MH768131		MH767526		China				TuTY2068
Cyperus stolonifer	MH768133		MH767530		China				LSC40
Cyperus stolonifer	MH768134		MH767531		China				TuTY2264
Fimbristylis cymosa var. spathacea	MH768135		MH767532		China				LSC136
Fimbristylis cymosa var. spathacea	MH768136		MH767533		China				TuTY2205
Carex ligulata	MK481341				China		X.F. Jin	4162
Carex fedia	MK481342				China		W.J. Chen	2356
Carex submollicula	MK481343				China		X.F. Jin	3991
Carex brownii subsp. transversa	MK481344				China		X.F. Jin	3707
Carex subtumida	MK481346				China		X.F. Jin	3708
Carex japonica	MK481348				China		X.F. Jin	4001
Carex mollicula	MK481349				China		X.F. Jin	3928
Carex nemostachys	MK481352				China		X.F. Jin	3906
Carex retrofracta	MK481357				China		H. Wang	1431
Carex retrofracta	MK481358				China		X.F. Jin & H. Wang	s. n.
Carex retrofracta	MK481359				China		X.F. Jin & H. Wang	s. n.
Carex retrofracta	MK481360				China		X.F. Jin	4137
Carex baccans	MN762595				China		Dahai	102
Carex siderosticta	MT811779				China		C. S. Chang et al.	'0065	KB
Carex agglomerata	MT920757				China	Shanxi	X. Cai	544
Carex agglomerata	MT920758				China	Shanxi	X. Cai	546
Carex aphanolepis	MT920760				China	Zhejiang	Y.F. Lu et B.Y. Ding	223
Carex harrysmithii	MT920768				China	Sichuan	X.F. Jin et al.	4488
Carex harrysmithii	MT920769				China	Sichuan	X.F. Jin et al.	4506
Carex harrysmithii	MT920770				China	Sichuan	X.F. Jin et al.	4490
Carex japonica	MT920774				China	Zhejiang	Y.F. Lu	105
Carex mollicula	MT920777				China	Zhejiang	X.F. Jin	4155
Carex obliquicarpa	MT920778				China	Guangxi	H. Wang	1033
Carex planiculmis	MT920779				China	Liaoning	X.F. Jin	4006
Carex submollicula	MT920782				China	Zhejiang	X.F. Jin	3968
Carex subtumida	MT920784				China	Zhejiang	X.F. Jin	3895
Carex brownii subsp. transversa	MT920786				China	Zhejiang	Y.F. Lu	86
Carex chaofangii	MW459000				China		X.F. Jin	2692
Carex lianchengensis	MW459001				China		X.F. Jin	s.n.
Carex planiculmis	MW459007				China		X.F. Jin	4007
Carex speciosa	MW459009				China		Y.F. Deng	26944
Carex ligulata	MW459018				China		X.F. Jin	4170
Carex maubertiana	MW459019				China		X.F. Jin	3703
Carex maubertiana	MW459020				China		X.F. Jin	4175
Carex hebecarpa	MW459021				China		X.F. Jin	4152
Carex pachygyna	MW459023				China		X.F. Jin	4127
Carex rochebrunei	MW459025				China		Y.F. Lu	104
Carex baccans		KP273669		KP273778	China		Dahai	102	MO
Gahnia tristis				KF553479	China	Hongkong	J.C. Shaw	885	K
Bolboschoenus planiculmis		OK539702			China			14CS9287
Bolboschoenus planiculmis			OK539702		China
Bolboschoenus planiculmis				OK539702	China
Carex siderosticta		ON920465			China
Carex siderosticta			ON920465		China
Carex siderosticta				ON920465	China
Carex gibba				OK539703	China
Cyperus difformis		OK539707			China
Cyperus difformis			OK539707		China
Cyperus difformis				OK539707	China
Cyperus esculentus			MW542207		China
Cyperus esculentus				MW542207	China
Cyperus exaltatus			MW123055		China
Cyperus flavidus		OK539740			China
Cyperus flavidus			OK539740		China
Cyperus flavidus				OK539740	China
Cyperus glomeratus			OK539708		China
Cyperus iria		MW123056			China
Cyperus iria			MW123056		China
Cyperus iria				MW123056	China
Cyperus kyllingiella				AF449540	China		Muasya & al.	1118	K
Cyperus laevigatus			MK529931		China
Cyperus michelianus		OK539709			China
Cyperus michelianus			OK539709		China
Cyperus michelianus				OK539709	China
Cyperus rotundus		MT473237			China
Cyperus rotundus			MT473237		China
Cyperus rotundus			MF135372		China		Li ZY, Xiang XG, Xu SZ	201509154
Cyperus rotundus			MH767528		China				LSC41
Cyperus rotundus				MT473237	China
Eleocharis dulcis			KX527467		China				DZY WQF0471
Gahnia tristis			OK539723		China
Gahnia tristis				OK539723	China
Hypolytrum nemorum		KU207098			China
Hypolytrum nemorum			KU207098		China
Hypolytrum nemorum				KU207098	China
Isolepis setacea			OK539727		China
Isolepis setacea				OK539727	China
Exochogyne amazonica	MF564232				Colombia
Scleria erythrorrhiza	MG708517				Congo		F. Malaisse & P. Goetghebeur	871	GENT
Scleria pergracilis	MG708552				Congo		S. Lisowski	442	GENT
Scleria schliebenii	MG708566				Congo		B. Senterre et al.	4740	BR
Eleocharis retroflexa	GU110869				Costa Rica		G. Smith	1319	MO
Eleocharis retroflexa	GU110870				Costa Rica		I. A. Chacon G.	587	MO
Eleocharis sellowiana	GU110876				Costa Rica		W. Haber	11042	MO
Scleria eggersiana				LN887139	Costa Rica		Camelbeke K. & Goetghebeur P.	939	GENT
Scleria gaertneri				LN887138	Costa Rica		Camelbeke K. & Goetghebeur P.	903	GENT
Rhynchospora mayarensis	MN116813				Cuba	Pinardel Rio	W. W. Thomas et al.	15978	NY
Carex pendula	KU939631				Cyprus		G. Alziar		SEV-251911
Carex troodi	MN762534				Cyprus		V. Vacarcel & M. Luceno	06VV05
Carex troodi	DQ384186				Cyprus		Virginia Valcarcel et al.	06VV05
Carex troodi	DQ384187				Cyprus		Virginia Valcarcel et al.	09VV05
Carex troodi	DQ384188				Cyprus		Virginia Valcarcel et al.	15VV05
Scirpus radicans			AJ811012		Czech Republic		Goetghebeur	9882
Carex aterrima				LK021818	Czech Republic	Unknown, cultivated from seeds from Botanical Garden Brno	s. coll.		HAL
Eleocharis acicularis	GU977051				Czech Republic
Eleocharis acicularis	GU977052				Czech Republic
Eleocharis mamillata subsp. austriaca	GU977053				Czech Republic
Eleocharis mamillata subsp. austriaca	GU977054				Czech Republic
Eleocharis mamillata	GU977090				Czech Republic
Eleocharis quinqueflora	GU977094				Czech Republic
Carex pilulifera	AY278280				Denmark				HMH 1934
Carex microglochin	MN762185				Denmark	Greenland	M. Luceno & M. Guzman	8507ML	UPOS_4508
Carex ursina	MN762736				Denmark	Greenland	Dalgaard, V.	83-196
Carex canescens				KY189244	Denmark	Greenland, Qassiarsuk, Tassiussaq fjord	M. Luceno	3207ML	UPOS4471
Carex canescens				KY189245	Denmark	Greenland, Qaleragdlit fjord	M. Luceno	4407ML	UPOS4481
Trichophorum cespitosum			AJ811003		Denmark		Laegaard	22172
Carex magellanica	EU541853			EU541818	Denmark		M. Luceno and M. Guzman	5407ML
Carex macloviana	EU541863			EU541844	Denmark		M. Luceno and M. Guzman	7607ML
Eleocharis flavescens	GU110814				Dominica		C. Whitefoord	4149	US
Eleocharis maculosa	GU110832				Dominica		C. Whitefoord	7192	US
Carex meridensis	AY244535				Ecuador	Prov. Pichincha/Napo	Starr & Amigo	99028	FHO
Eleocharis retroflexa	GU110868				Ecuador		P. C. D. Cazald & T. D. Pennington	5247	NY
Eleocharis debilis	GU110879				Ecuador		H. Balslev & E. Madsen	10414	MO
Eleocharis debilis	GU110883				Ecuador		J. H. Kirkbride, Jr. & H. Chamba R.	4136	NY
Eleocharis columbiensis	GU110884				Ecuador		S. Laegaard	70390	MO
Eleocharis columbiensis	GU110885				Ecuador		S. Laegaard	71581	MO
Trichophorum tepaliferum				MN780703	Ecuador		Koyama	21030	US 3521225
Carex camptoglochin				KP273785	Ecuador	Chimborazo	Molau et al.	2329	GB
Trichophorum rigidum			AJ811008		Ecuador		Laegaard	21574
Trichophorum tepaliferum		KC123415			Ecuador		S. Laegaard et. al.	21493	GENT
Scleria catophylla				LN887111	Equatorial Guinea		Carvalho M.F.	4674	MO
Carex appropinquata	DQ115096				Estonia	Hapsalu	Klackenberg & Eriksson Nr	7	MO
Carex bequaertii	KU939605				Ethiopia		W.J.J.O de Wilde & B.E.E. de Wilde	6598	P01825505
Carex fischeri subsp. fischeri	MN762182				Ethiopia	Addis Abeba	W. de Wilde	7409	WAG0112505
Carex bequaertii subsp. bequaertii	MN762573				Ethiopia		B. Gehrke	BG240
Scleria schimperiana				LN887060	Ethiopia		Friis I. et al.	8034	GENT
Carex conferta var. conferta	EU288579				Ethiopia				BG237
Carex erythrorrhiza	EU288590				Ethiopia				BG238
Carex erythrorrhiza	EU288591				Ethiopia				BG245
Carex johnstonii	EU288598				Ethiopia				BG195
Carex simensis	EU812706				Ethiopia		O. Hedberg & M. Tadesse	7068	UPS
Scleria hispidula	MG708549				Ethiopia		J.W. Ash	2126	MO
Cyperus esculentus				LK029865	Ethiopia
Eleocharis quinqueflora			Y13010		Europe
Eriophorum vaginatum			Y12951		Europe
Schoenoplectus lacustris			Y12943		Europe
Carex disperma	EU000976				Finland		Nurmi	84-31	WS
Carex bohemica	AF284989				Finland		Vetikainen	8650	RSA
Carex pallescens	AF284997				Finland		Hinneri	s.n.	RSA
Carex magellanica subsp. irrigua	AF285019				Finland		Alho	s.n.	RSA
Carex magellanica	AY278292				Finland				HeRB 4652
Carex bigelowii	AY278303				Finland				HeRB 4626
Carex elongata	DQ115166				Finland	Tammela	Alho & Laine	s.n.	WIN
Carex loliacea	DQ115206				Finland		Kause & Seikkula	s.n.	WIN
Carex glareosa	KP980359				Finland		M.Kiirikki	s.n.	H-679980
Carex elongata	KP980370				Finland		A. Nordstrom	s.n.	BM
Carex heleonastes	KP980410				Finland		M.Piirainen	3161	H-688813
Carex elongata	KP980515				Finland		Y.Makinen	s.n.	BM
Carex aquatilis	MF945750				Finland	Inari, Lappland, Enontekio	K. Lye	s.n.	O
Carex cespitosa	MF945752				Finland	Ostrobottnia, Tervola	K.A. Lye		O
Carex vaginata	MK949710				Finland	Etela-Hame	Rainer	s.n.	NY
Carex pediformis var. macroura	MN762424				Finland		M. Piirainen	3232	H_733467
Carex pediformis var. macroura	MN762465				Finland		R. Lampinen & T. Lampinen	5938	H_667259
Carex davalliana	MN762517				Finland		H. Vare	11529	H_737828
Carex glareosa subsp. glareosa	MN762735			KY055218	Finland	Central Ostrobotnia, Kalvia	R. Alho & K. Alho	s.n.	H-690032
Carex aquatilis var. aquatilis	MN762817				Finland		K.A. Lye	1024A	O
Carex buxbaumii				LK021829	Finland	Distr. Lontanniemi, Korholanmaeki	Alho & Laine	s.n.	JE
Carex macloviana				KY203546	Finland	Fennia	L.Roivainen		H-262252
Carex canescens				KY189261	Finland	Pallas-Ounastunturi National Park	M. Luceno	2005ML	UPOS314
Carex loliacea				KY055226	Finland	Oulun Pohjanmaa	P.Paasovaara	s.n.	M-177502
Carex capitata				KP996460	Finland	Kuusamo	T. Ulvinen	s.n.	CAN-276804
Carex lapponica				KY055225	Finland	Pohjois-Pohjanmaa	T.Ulvinen	s.n.	E-00639416
Carex extensa	DQ384128				Finland		R. Lampinen	13364	562431MA
Carex macloviana	EU541861			EU541842	Finland		J. Nurmi	97-39
Carex brunnescens	EU541872			EU541837	Finland		M. Luceno and M. Guzman	105ML
Carex paleacea	FJ904604				Finland			817666	H
Carex paleacea	FJ904605				Finland			817667	H
Carex recta	FJ904612				Finland			817660	H
Carex recta	FJ904613				Finland			817661	H
Carex pauciflora	GU176161			GU176261	Finland		M. Luceno and M. Guzman UPOS375
Carex bohemica	JN903132				Finland		Vitikainen, O	8650	RSA
Carex magellanica				EU541816	Finland		E. Kemppanen	649	MA378289
Carex canescens				EU541833	Finland		M. Luceno and M. Guzman	2005ML
Carex magellanica				EU541817	Finland		M. Luceno and M. Guzman	1205ML
Carex magellanica				EU541814	Finland		M. Luceno and M. Guzman	605ML
Carex pauciflora				EU541832	Finland		M. Luceno	7905ML
Carex viridula				JN627793	Finland		H.Toivonen
Carex montana	AF284979				France		Rasteter	13887	TAES
Carex firma	AF284995				France		Charpin	s.n.	RSA
Carex curvula	AH012963				France	Col du Galibier	Playford et al.	9803	FHO
Carex myosuroides	AH012966				France	Col du Galibier	Playford et al.	9804	FHO
Carex pauciflora	AH012968				France	Col du Luitel	Playford	9806	FHO
Carex ferruginea	AY278275				France				HMH 2082
Carex pallescens	AY278299				France				HMH 2105
Carex viridula	JN634667				France	Allier	R.Deschatres
Carex microcarpa	KU939613				France		M. Escudero & M. Luceno		UPOS-4723
Carex microcarpa	KU939615				France		M. Escudero & M. Luceno		UPOS-4723
Carex pendula	KU939634				France		P. Jimenez-Mejias		UPOS-4099
Carex balfourii	MN761704				France	Reunion	Coode, M.J.E & Badre, F.	4200	P01887635
Carex magellanica subsp. irrigua	MN762190				France	Haute-Savoie	M. Luceno & M. Guzman	33ML10	UPOS_4298
Carex boryana	MN762252				France	Reunion	M. Luceno	127ML08
Carex borbonica	MN762493				France	Reunion	H.-J. Schlieben	10894	124775MO
Carex balfourii	MN762520				France	Reunion	M. Luceno & M. Guzman	8ML09	UPOS_3713
Carex extensa	MN762845				France	Corsica	M. Escudero & M. Luceno	69ME07
Carex parviflora				LK021865	France	Dept. Hautes Alpes	Mueller-Doblies	7	B
Trichophorum cespitosum		MN780656			France		Porsild	19057	CAN 244774
Carex parviflora				LK021864	France	Dept. Savoie, Mount Cenis	Roeser	6481	HAL
Carex distachya				MZ892077	France	Languedoc-Rosellon	S. Martin-Bravo		UPOS8583
Carex distans				EF198169	France	Atlantic Pyrenees, Cambo les Baims	M. Escudero	1ME06
Carex mairei	DQ384170				France		J. Lambinon	91/152	42229VAL
Carex punctata	DQ384179				France		J.J. Lazare	s.n.	42233VAL
Carex laevigata	EU483661				France		M. Escudero and P. Jimenez	8ME06
Carex binervis	EU483662				France		M. Escudero & P. Jimenez		9ME06
Carex borbonica	EU812689				France		H.J. Schlieben	10 894	124775MO
Carex boryana	EU812691				France		H.J. Schlieben	10834	PRE
Carex laevigata	EU812708				France		M. Escudero et al.	4ME06	UPOS
Eleocharis acicularis			GU344675		France		S. Puijalon
Carex distans				JN627821	France		M.Escudero & P.Jimenez-Mejias	1ME06
Eleocharis plicarhachis	FJ826579				French Guiana		Granville and Crozier		US 14645
Scleria tenella	MG708530				French Guiana		G. Cremers & J.J. Granville	13978	GENT
Scleria tenella	MG708531				French Guiana		P.J.M. Maas et al.	7211	GENT
Rhynchospora junciformis	MN116807				French Guiana		P. G. Delprete	11289	US3632360
Carex aterrima subsp. medwedewii	MN762280				Georgia		J. Cuba		M-0223475
Carex agastachys	MN762599				Georgia	Keda	M. Merello et al	2299	E-00281678
Carex aterrima subsp. medwedewii				LK021847	Georgia	Khevsuretia, Greater Caucasus Mts., Arkhotistavisghele Pass, Chimghisklde Range	Gebauer	1307/83	HAL
Carex aterrima subsp. medwedewii				LK021846	Georgia	Khevsuretia, Greater Caucasus Mts., Tebulo Range, Khone	Zuendorf	24130	JE
Carex caucasica	KT021147				Georgia		R. Gagnidze	2241	MO
Carex humilis	AY278260				Germany				WM 360
Carex digitata	AY278267				Germany				WM 364
Carex umbrosa	AY278270				Germany				HMH 2253
Carex montana	AY278271				Germany				HMH 1421
Carex sempervirens	AY278278				Germany				HMH 1156
Carex firma	AY278279				Germany				HMH 1180
Carex ericetorum	AY278281				Germany				HeRB 3929
Carex panicea	AY278284				Germany				HMH 1779
Carex pilosa	AY278286				Germany				HeRB 4598
Carex tomentosa	AY278287				Germany		HMH	1777
Carex vesicaria	AY278289				Germany				HMH 1782
Carex rostrata	AY278294				Germany				HMH 1827
Carex pseudocyperus	AY278295				Germany				HMH 2991
Carex hirta	AY278296				Germany				HMH 513
Carex acutiformis	AY278300				Germany				FO 7501
Carex nigra	AY278304				Germany				FO 29072
Carex sylvatica	AY278306				Germany				WM 2015
Carex flava	AY278310				Germany				HMH 1869
Carex extensa	AY278311				Germany				HeRB 1557
Carex hostiana	JN634715				Germany	Bayern	W.Lippert
Carex demissa	JX409864				Germany				DT14
Carex heleonastes	KP980407				Germany		B. Quinger	s.n.	M-0177584
Carex flava	MF804340			MF804345	Germany	Bayern, Karwendelgebirge	W. Lippert	26592
Carex acutiformis	MF945748				Germany	Bayern, Lengdorf-Dorfen	P. Jimenez-Mejias		UPOS
Carex buekii	MF945751				Germany	Bayern, Regensburg, Regen river	P. Jimenez-Mejias & B. Tortajada		UPOS
Carex appropinquata	MN762778				Germany
Carex buekii	MN762827				Germany		P. Jimenez-Mejias	149PJM09	UPOS
Carex pendula	MN762893				Germany		H.Forther	4868	M-0177739
Trichophorum cespitosum	MT376806				Germany	National park Schwarzwald	Jose G. Macia-Vicente, Flavius Popa
Cyperus diffusus		LT900075			Germany		cultivated in BG HAL		HAL
Schoenoplectus tabernaemontani		LT900080			Germany		cultivated in BG HAL		HAL
Carex hirta				HG915762	Germany	Saxony	Gebauer	1106/1	HAL
Carex panicea				LK021863	Germany	Saxony	Gebauer	1206/24	HAL
Carex vesicaria				HG915794	Germany	Saxony	Gebauer	1206/22-1	HAL
Carex pallescens				KY562679	Germany	Bavaria	H. Schaefer	2015/509	TUM
Carex pseudocyperus				HG915780	Germany	Mecklenburg-Western Pomerania	Hilbig	s.n.	HAL
Carex lasiocarpa				HG915767	Germany	Mecklenburg-Western Pomerania	Hoffmann	s.n.	HAL
Carex rostrata				HG915785	Germany	Mecklenburg-Western Pomerania	Hoffmann	s.n.	HAL
Carex acutiformis				HG915751	Germany	Saxony-Anhalt	Willing	s.n.	HAL
Carex lepidocarpa				MF804343	Germany	Bayern, S. Bachental, Larchkogel	J. Holler
Carex disticha	EU288549				Germany				CyG2156
Carex hostiana				JN627779	Germany		W. Lippert
Carex divisa	AF284991				Greece	Island of Lesvos	Strid	26023	RSA
Carex ovalis	AF285002				Greece		Strid	24872	RSA
Carex humilis	AF285008				Greece		Hartvig & Franzen	8844	RSA
Carex castroviejoi	JN634712			JN627797	Greece	Epiro	P.Vargas & M.Luceno	281PV04(1)
Carex castroviejoi	JN634713			JN627798	Greece	Epiro	P.Vargas & M.Luceno	281PV04(2)
Carex castroviejoi	JN634714				Greece		A.J. Richards
Carex spicata	KP980454				Greece		M.Luceno et al.	s.n.	UPOS-3436
Carex illegitima	MN762226				Greece	Peloponeso, Korintia	W.Greuter	16872
Carex illegitima	MZ892229			MZ892088	Greece	Rhodos, Laerma	L. Schaub & J. Krause	MA893499
Carex illegitima				KP273801	Greece	Rhodes, SW Rhodes City	Alanko	92256	TRTE
Carex paniculata				KR827140	Greece	Epiro	M.Luceno et al.	0808ML	UPOS3419
Carex paniculata				KY055205	Greece	Epiro	M.Luceno et al.	0808ML	UPOS3419
Carex distachya				MZ892078	Greece	Creta, Kissamos-Koutsomatadas	S. Martin-Bravo & M. Luceno		UPOS264
Carex cretica	DQ384116				Greece				10 0089447B
Carex cretica	DQ384117				Greece		Ralf Jahn	s.n.	10 0089448B
Carex cretica	DQ384118				Greece		Santiago Martin Bravo et al.	389SMB05
Carex idaea	DQ384153				Greece		Santiago Martin Bravo et al.	350SMB05
Carex idaea	DQ384155				Greece		Santiago Martin Bravo et al.	375SMB05
Carex punctata	DQ384178				Greece		Santiago Martin Bravo et al.	381SMB05
Carex castroviejoi				JN627831	Greece		M.Luceno et al.
Carex castroviejoi				JN627832	Greece		R.Gonzalo et al.
Carex viridula				JN627794	Greece		M.Luceno & M.Guzman	1504ML
Carex marina	KP980360				Greenland		R.W.M. Corner	s.n.	C
Carex ursina	KP980395				Greenland		B.Fredskild & C.Bay	2675	BM
Carex trisperma	KP980532				Greenland		S.Laegaard	s.n.	E00639417
Carex marina	KP980545				Greenland		B.Fredskild & V.Dalgaard	88-821	DAO-686129
Carex glareosa	KP980547				Greenland		M.Luceno & M.Guzman	5207ML	UPOS-4485
Carex ursina	MF669179			MF669241	Greenland		Porsild	8828	CAN 18341
Eriophorum scheuchzeri subsp. scheuchzeri	MK185744			MK191049	Greenland		Jorgensen & Larsson	66-1555	CAN
Carex norvegica subsp. inserrulata				LK021857	Greenland	Godthab distr., Equalugialik, Itivdleg	Fellberg	s.n.	NY
Carex stylosa				LK021876	Greenland	Amitsuarssuk	Hansen, Kliim-Nielsen & Ollgaard	67-1921	NY
Carex maritima				KR827168	Greenland	Qaleraglit fjord	M. Luceno	4707ML	UPOS4484
Carex maritima				KR827181	Greenland	Narsarsuaq	M. Luceno	9307	UPOS4512
Carex holostoma				LK021840	Greenland	Disko, Godhavn	Poelt & Ullrich	s.n.	B
Carex macloviana				KY203560	Greenland	Qeqqata	S.Holt		CAN-462434
Carex atrofusca				AM085621	Greenland	Myggbukta
Carex bigelowii				AM085624	Greenland	Antarctic Havn
Carex microglochin			GQ469844	EU541827	Greenland	SW, Igaliko	M. Luceno and M. Guzman	8507ML
Carex nardina	GU176159				Greenland		M. Luceno and M. Guzman		UPOS3513
Carex holostoma	KT021164				Greenland		B. Predskild	87-1242	MICH
Eleocharis dulcis	FJ826596				Guam		Camacho and Oberiano	LR26817	US
Eleocharis glauca	GU110821				Guyana		C. N. Horn	11076	US
Eleocharis glauca	GU110822				Guyana		M. J. Jansen-Jacobs et al.	2612	NY
Scleria microcarpa				LN887071	Guyana		Bart De Wilde	19	TCD
Eleocharis mutata	FJ826590				Guyana		Hollowell	310	US
Scleria tenella	MG708554				Guyana		Ja-jar	4691	GENT
Morelotia gahniiformis	KF553452				Hawaii		Morden	2117	PERTH
Carex praecox	MN762515				Hungary		A. Mesterhazy
Carex secalina	MN762940				Hungary		A. Mesterhazy	s.n.
Carex pulicaris	GQ469860			EU541829	Iceland	Nisjahverti-Djupivagur, Hvalnes	M. Luceno	5806ML
Carex dacica	MN762814				Iceland		M. Luceno	3006ML	UPOS
Carex macloviana				KY203550	Iceland	Sudur-Tingeyjarsysla	B.Jonsell		CAN-478878
Carex maritima				KR827179	Iceland	My vatnn	G. Kaule	s.n.	M0177749
Carex maritima				KR827184	Iceland	Dettifoss	M. Guzman	s.n.	UPOS00707
Carex canescens				KY189262	Iceland	between Storaborg and Mosfell	M. Luceno	3206ML	UPOS1941
Carex canescens			GQ469845	EU541836	Iceland	Storaborg-Mosfell	M. Luceno	3206ML
Carex rufina	AY770485				Iceland	Leirdalshei	H. Kristinnsson	s.n.
Carex microglochin	EU541855			EU541824	Iceland		M. Luceno	4906ML	UPOS1960
Carex glareosa	EU541871			EU541839	Iceland		M. Luceno and M. Guzman	7206ML
Carex capitata	GU176153			GU176254	Iceland		M. Luceno		UPOS1980
Carex microglochin	GU176158			GU176259	Iceland		M. Luceno		UPOS1950
Carex pulicaris	GU176163				Iceland		M. Luceno	5806ML	UPOS1970
Carex myosuroides	GU176167			GU176266	Iceland		M. Luceno 5506ML		UPOS1967
Carex maritima				EU541847	Iceland		M. Guzman
Carex microglochin				EU541825	Iceland		M. Luceno	4006ML
Carex pseudolaxa	AH012939				India	Sikkim	Long & Noltie	211	E
Carex neesii	AH012965				India	Sikkim	Long & Noltie	291	E
Carex curticeps	AH012970				India	Sikkim	Long & Noltie	73	E
Carex pulchra	MN762057				India	Sikkim, West District District	DG Long, RJD McBeath, HJ Noltie, & MF Watson, ESIK	175	E00666295
Carex harae	MN762214				India	Sikkim	DG Long, & HJ Noltie	152	E00048402
Carex coninux	MN762224				India	India, Himachal pradesh, Patseo	R McBeath	2088	E00029636
Carex coninux	MN762225				India	India, Himachal pradesh, Baralacha Ban	R McBeath	2129	E00029834
Carex ovoidispica	MN762227				India	India, Himachal pradesh, Zingzingbar	R McBeath	2110(b)	E00693547
Carex gammiei	MN762235				India	Sikkim, West District District	DG Long, RJD McBeath, HJ Noltie, & MF Watson	289	E00029821
Carex gammiei	MN762236				India	Sikkim, West District District	DG Long, RJD McBeath, HJ Noltie, & MF Watson	189	E00029820
Carex duthiei	MN762275				India	Sikkim, North District	DG Long & HJ Noltie	410	E00047265
Carex gracilenta	MN762276				India	Sikkim, North District	DG Long & HJ Noltie	279	E00047589
Carex fissiglumis	MN762300				India	Sikkim	DG Long, RJD McBeath, HJ Noltie, & MF Watson	377	E00693544
Carex clavispica	MN762332				India	Sikkim, West District District	DG Long, RJD McBeath, HJ Noltie, & MF Watson	523	E00693549
Carex plectobasis	MN762346				India	Himachal pradesh, Lahul District	R McBeath	2349	E00693554
Carex fissiglumis	MN762391				India	India, Himachal pradesh	R McBeath	2219	E00029843
Carex setosa	MN762479				India	Sikkim, North District	DG Long & HJ Noltie	221	E00047605
Carex infuscata	MN762696				India	Himachal pradesh, Lahul District	R McBeath	2327	E00666329
Cyperus surinamensis	OM677811				India	Udupi, Karnataka	Vinay		MSoLS_CS_1
Carex sajanensis				KR827148	India	Sikkim	Edinburgh Expedition to Northern Sikkim (1996)	364	E00047590
Carex neesii				KP273827	India	Sikkim, North district	Long & Noltie	291	E
Carex esenbeckii				KP273824	India	Sikkim, East district	Long et al.	335	E
Carex hypolytroides				KP273799	Indonesia	Sumatra	Sinclair	9220
Carex caucasica	MN762257				Iran		M. Amini Rad & Eskandari	31	H_1717175
Cyperus difformis	MW560067				Iraq		Ameer S. A. Al-Haddad & Hayder A. Ali Al-Shebly
Eleocharis geniculata	MW560068				Iraq		Ameer S. A. Al-Haddad & Hayder A. Ali Al-Shebly
Carex mucronata	AY278257				Italy				HMH 2240
Carex liparocarpos	AY278261				Italy				HeRB 4258
Carex hispida	AY278272				Italy				FO 9266
Carex flacca subsp. erythrostachys	AY278273				Italy				FO 32901
Carex olbiensis	AY278282				Italy				FO 9331
Carex remota	KP980389				Italy		L.Gianguzzi	s.n.	UPOS-5057
Carex atrofusca	MF543759				Italy	Aosta Valley, Valgrisenche, Vaudet	Nicola Gerard		CAATVG01-021013
Carex atrofusca	MF543760				Italy	Aosta Valley, Valgrisenche, Vaudet	Nicola Gerard		CAATVG02-021013
Carex otrubae	MF543761				Italy	Aosta Valley, Quart, Teppe	Laura Poggio, Fabio Guglielmo		CAOTQU01-230914
Carex otrubae	MF543762				Italy	Aosta Valley, Quart, Teppe	Laura Poggio, Fabio Guglielmo		CAOTQU03-230914
Carex panormitana	MF945757				Italy	Sardinia, Miriacheddu river, Calangianus	M. Urbani		SS
Carex panormitana	MF945758				Italy	Sicily, Fiume Oreto	D. Cusimano		PA
Carex remota	MN507649			MN507643	Italy	Sicily, Monti Nebrodi	L.Gianguzzi		UPOS-5057
Carex paniculata	MN507650				Italy	Sicily, Monti Nebrodi	L.Gianguzzi		UPOS-5055
Carex paniculata	MN507653			MN507639	Italy	Sicily, Monti Nebrodi	L.Gianguzzi		UPOS-5055
Carex macrolepis	MN762254				Italy	Abruzzo	P. Jimenez-Mejias et al.	255PJM10	UPOS_4141
Carex ericetorum	MN762286				Italy	Abruzzo	P. Jimenez-Mejias et al.	239PJM10	UPOS_4786
Carex digitata	MN762307				Italy	Tuscany	P. Jimenez-Mejias	27PJM10	UPOS_4148
Carex mucronata	MN762456				Italy	Tuscany	P. Jimenez-Mejias	39PJM10	UPOS_4159
Carex muricata subsp. cesanensis	MN762508				Italy	Piamonte	A. Molina	MOLG_282
Carex firma	MN762549				Italy	Trentino-Alto Adigio	A. Hilpold	AH20123001	UPOS
Carex microcarpa	MN762580				Italy	Sardinia, Ogliastra	Urbani & Calvia	s.n	SS
Carex panormitana	MN762822				Italy	Sardinia	M. Urbani	C2
Carex macrolepis	MN762911				Italy		A. Hilpold	28691
Carex microcarpa	MW518037				Italy	Sardagne	E. Banfi		MSNM-45793
Cyperus esculentus var. esculentus			LK029902		Italy		Del Guacchio	E1	NAP
Carex norvegica subsp. norvegica				LK021858	Italy	Lombardia, Sondrio, Central Alps	Tribsch	s.n.	WU
Carex norvegica subsp. pusteriana				LK021859	Italy	South Tyrol, Puster Valley, Eastern Alps	Wallnoefer	12549	HAL
Carex lepidocarpa				MF804347	Italy	Dolomiten, Plan de Gralba	G. Langer
Carex baldensis	GU176152			GU176253	Italy		M. Luceno and F.J. Fernandez		UPOS3325
Carex demissa				JN627762	Italy		M.A.Garcia et al.
Carex demissa				JN627761	Italy	Sardinia	S.Castroviejo
Carex flava				JN627774	Italy		C.Navarro et al.
Carex flava				JN627775	Italy		C.Navarro et al.
Eleocharis acicularis f. longiseta	AB180693		AB369953		Japan		Arai & Hirahara	18168	OKAY
Eleocharis atropurpurea	AB180694				Japan		Hoshino et al.	18311	OKAY
Eleocharis attenuata	AB180695				Japan		Hoshino et al.	14426	OKAY
Eleocharis dulcis	AB180700				Japan		Yano	18156	OKAY
Eleocharis acutangula	AB180701				Japan		Hoshino et al.	18325	OKAY
Eleocharis kamtschatica	AB180703				Japan		Hoshino et al.	17421	OKAY
Eleocharis kuroguwai	AB180704			AB369954	Japan	Okayama, Satosyo	Katayama	17643	OKAY
Eleocharis mamillata	AB180705				Japan		Hoshino et al.	17777	OKAY
Eleocharis mamillata	AB180706				Japan		Ikeda et al.	18098	OKAY
Eleocharis ochrostachys	AB180708				Japan		Katsuyama	NA0100156	KPM
Eleocharis parvula	AB180711				Japan		Hayasaka & Yano	18994	OKAY
Eleocharis valleculosa	AB180714				Japan		Furuta	13871	OKAY
Eleocharis wichurae	AB180715				Japan		Hoshino et al.	17616	OKAY
Eleocharis wichurae f. petasata	AB180716				Japan		Hoshino et al.	17613	OKAY
Eleocharis wichurae f. teres	AB180717				Japan		Katayama	17575	OKAY
Bulbostylis barbata	AB180718			AB369944	Japan	Okayama, Okayama	Hoshino et al.	13779	OKAY
Abildgaardia ovata	AB180719				Japan		Yano	18218	OKAY
Trichophorum cespitosum	AB180721				Japan		Hosoi	16191	OKAY
Schoenoplectiella gemmifera	AB206257				Japan		Kitamura	19554	OKAY
Schoenoplectiella hotarui	AB206259				Japan		Hoshino et al.	19269	OKAY
Schoenoplectiella juncoides	AB206260				Japan		Hoshino et al.	17539	OKAY
Schoenoplectiella komarovii	AB206261				Japan		Katsuyama & Yano	18213	OKAY
Schoenoplectiella lineolata	AB206262				Japan		Katsuyama & Yano	18216	OKAY
Schoenoplectiella mucronata	AB206263				Japan		Hirahara & Yano	18136	OKAY
Schoenoplectiella triangulata	AB206265			AB369959	Japan		Hoshino	17567	OKAY
Schoenoplectiella wallichii	AB206266				Japan		Hirahara et al.	18332	OKAY
Schoenoplectus nipponicus	AB206267				Japan		Hoshino et al.	19265-19267	OKAY
Schoenoplectus tabernaemontani	AB206268				Japan		Katayama	17660	OKAY
Schoenoplectus triqueter	AB206269				Japan		Furuta et al.	15415	OKAY
Trichophorum alpinum	AB206270				Japan		Sato	13260	OKAY
Fimbristylis aestivalis	AB250626				Japan	Nagano	Arai & Hirahara	18166	OKAY
Fimbristylis autumnalis	AB250627				Japan	Toyama	Yano	20499	OKAY
Fimbristylis cymosa	AB250629				Japan	Kagoshima	Hoshino et al.	19704	OKAY
Fimbristylis diphylloides	AB250632				Japan	Okayama	Yano	20517	OKAY
Fimbristylis sieboldii var. anpinensis	AB250633				Japan	Okinawa	Hirahara & Yano	19326	OKAY
Fimbristylis sieboldii	AB250634				Japan	Okayama	Hoshino & Masaki	18254	OKAY
Fimbristylis longispica var. boninensis	AB250635				Japan	Tokyo	Katsuyama et al.	19920	OKAY
Fimbristylis longispica var. hahajimensis	AB250636				Japan	Tokyo	Katsuyama et al.	19910	OKAY
Fimbristylis quinquangularis	AB250637				Japan	Okayama	Yano	20423	OKAY
Fimbristylis sericea	AB250640				Japan	Tottori	Yano	20491	OKAY
Fimbristylis squarrosa	AB250641				Japan	Nagano	Arai & Hirahara	18165	OKAY
Fimbristylis subbispicata	AB250642				Japan	Okayama	Katayama	17512	OKAY
Fimbristylis velata	AB250643				Japan	Okayama	Katayama	18206	OKAY
Fimbristylis verrucifera	AB250644				Japan	Okayama	Katayama	18208	OKAY
Fuirena ciliaris	AB373099				Japan	Okayama, Okayama	Ikeda et al.	20560	OKAY
Schoenoplectiella gemmifera	AB523848				Japan		Hoshino et al.	19685	OKAY
Schoenoplectiella triangulata	AB523849				Japan		Kitamura	19556	OKAY
Schoenoplectiella triangulata	AB523850				Japan		Hoshino et al.	19680-2	OKAY
Carex diandra	AY757413				Japan	Hokkaido	Waterway	4009	MTMG
Carex neurocarpa	DQ115222				Japan	Honshu	Mitsuta	12747	MICH
Carex planata	DQ115242				Japan	Honshu	Kurosawa et al.	683	MO
Carex boottiana	DQ998903				Japan		Waterway	2004.23	MTMG
Carex brownii	DQ998904				Japan		Waterway	2004.23	MTMG
Carex doniana	DQ998910				Japan	Honshu, Hyogo Pref.	Waterway	2004.3	MTMG
Carex sachalinensis var. fernaldiana	DQ998913				Japan	Honshu, Gunma Pref.	Waterway	2004.27	MTMG
Carex filipes	DQ998914				Japan	Honshu, Nagano Pref.	Waterway	2004.29	MTMG
Carex gibba	DQ998917				Japan	Honshu, Kyoto Pref.	Waterway	2004.26	MTMG
Carex ischnostachya	DQ998922				Japan	Honshu, Kyoto Pref.	Waterway	2004.26	MTMG
Carex lanceolata	DQ998924				Japan	Honshu, Okayama Pref.	Waterway	2004.21	MTMG
Carex laxa	DQ998928				Japan	Hokkaido	Waterway	2004.35	MTMG
Carex mollicula	DQ998933				Japan	Honshu, Hyogo Pref.	Waterway	2004.3	MTMG
Carex pachygyna	DQ998936				Japan	Honshu, Okayama Pref.	Waterway	2004.22	MTMG
Carex pseudocuraica	DQ998942				Japan	Hokkaido	Waterway	2004.33	MTMG
Carex pumila	DQ998943				Japan	Hokkaido	Waterway	2004.32	MTMG
Carex siderosticta	DQ998946				Japan	Honshu, Gunma Pref.	Waterway	2004.27	MTMG
Eleocharis wichurae	GU110936				Japan		S. Tsugaru et al.	27021	MO
Fuirena umbellata	JX644892				Japan	Okinawa	Y. Ito	199-4	AJOU
Carex dissitiflora	KP273640				Japan	Honshu, Kyoto prefecture	Bartholomew & Boufford	250
Carex teinogyna	KP273661				Japan	Honshu, Kyoto prefecture	Tsugaru	22920 & Murata	MO
Carex pseudololiacea	KP980400				Japan		M.J.Waterway	2004.34	MTMG
Carex canescens	KP980401				Japan		M.J.Waterway	2004.34	MTMG
Carex nemurensis	KP980403				Japan		M.J.Waterway	2004.33	MTMG
Carex traiziscana	KP980497				Japan		S.Akiyama	s.n.	DAO-715731
Carex biwensis	LC487451			LC486321	Japan	Mie	J. Oda	4498	KYO
Carex biwensis	LC487452			LC486322	Japan	Nara	J. Oda	8998	KYO
Carex capillacea var. capillacea	LC487456			LC486326	Japan	Tochigi	T. Noguchi	s.n.	KYO
Carex capillacea var. capillacea	LC487458			LC486328	Japan	Nagano	J. Oda	4230	KYO
Carex capillacea var. sachalinensis	LC487461			LC486331	Japan	Tochigi	J. Oda	7877	KYO
Carex fulta	LC487463				Japan	Tochigi	J. Oda	3044	KYO
Carex fulta	LC487464				Japan	Ibaragi	J. Oda	9194	KYO
Carex hakonensis	LC487466			LC486336	Japan	Tochigi	J. Oda	8857	KYO
Carex hakonensis	LC487467			LC486337	Japan	Nara	J. Oda	9039	KYO
Carex hakonensis	LC487468			LC486338	Japan	Tokushima	J. Oda	8879	KYO
Carex hakonensis	LC487469			LC486339	Japan	Kochi	J. Oda	3018	KYO
Carex koyaensis	LC487470			LC486340	Japan	Shiga	J. Oda	9196	KYO
Carex koyaensis	LC487471			LC486341	Japan	Mie	J. Oda	1657	KYO
Carex koyaensis	LC487472				Japan	Wakayama	J. Oda	1639	KYO
Carex onoei	LC487475				Japan	Hokkaido	J. Oda & K. Oda	9051	KYO
Carex onoei	LC487476			LC486346	Japan	Tochigi	J. Oda & T. Noguchi	4208	KYO
Carex onoei	LC487478			LC486348	Japan	Nara	J. Oda	7439	KYO
Carex ruralis	LC487479				Japan	Gifu	J. Oda	1561	KYO
Carex ruralis	LC487480				Japan	Mie	J. Oda	170	KYO
Carex ruralis	LC487481				Japan	Nara	J. Oda	9380	KYO
Carex semihyalofructa	LC487482			LC486352	Japan	Niigata	J. Oda	525	KYO
Carex semihyalofructa	LC487483			LC486353	Japan	Fukui	J. Oda	2817	KYO
Carex uda	LC487484				Japan	Hokkaido	J. Oda & K. Oda	9063	KYO
Carex uda	LC487485				Japan	Aomori	J. Oda	1656	KYO
Carex pauciflora	LC487487			LC486357	Japan	Hokkaido	H. Shimizu	751	GPM
Schoenoplectiella mucronata	LC556155				Japan	Okayama, Bizen	O. Yano & Y. Torimaru	19092403-1	OKAY
Schoenoplectiella mucronata	LC556156				Japan	Okayama, Bizen	O. Yano & Y. Torimaru	19092403-2	OKAY
Schoenoplectiella mucronata	LC556160				Japan	Okayama, Bizen		21047-1	OKAY
Schoenoplectiella hotarui	LC556166				Japan	Okayama, Bizen	O. Yano & Y. Torimaru	19092402-1	OKAY
Schoenoplectiella hotarui	LC556167				Japan	Okayama, Bizen	O. Yano & Y. Torimaru	19092402-3	OKAY
Schoenoplectiella hotarui	LC556171				Japan	Okayama, Bizen	O. Yano & Y. Torimaru	19092402-7	OKAY
Schoenoplectiella triangulata	LC629068				Japan	Tokushima
Schoenoplectiella triangulata	LC629069				Japan	Tokushima
Schoenoplectiella gemmifera	LC629072				Japan	Tokushima
Schoenoplectiella gemmifera	LC629075				Japan	Tokushima
Schoenoplectiella gemmifera	LC629076				Japan	Tokushima
Carex macroglossa	LC631003			LC630713	Japan			KT1134	KYO
Carex tsukudensis	LC631028			LC630738	Japan		Hoshino	24576	OKAY
Carex tsukudensis	LC631029			LC630739	Japan			KT1041	KYO
Carex tsukudensis	LC631032				Japan			KN17025	KYO
Carex parciflora	LC631041			LC630751	Japan			KT1020	KYO
Carex vaniotii	LC631043			LC630753	Japan			Oda8001	KYO
Carex filipes	LC631045			LC630755	Japan			KT1025	KYO
Carex pilosa	LC631046			LC630756	Japan			KT1080	KYO
Carex curvicollis	LC631047				Japan			KT2021	KYO
Schoenoplectiella triangulata var. triangulata	LC655277				Japan	Aichi, Nagoya	Masao Muramatsu
Fimbristylis diphylloides	LC655279				Japan	Aichi, Nagoya	Masao Muramatsu
Scleria parvula	LC656291				Japan	Gifu, Nakatsugawa	Manabu Ogiso
Scirpus wichurae	MF669202				Japan		Tsugaru & Sawada	34375	A
Carex filipes var. arakiana	MK949622			MK949815	Japan				OKAY15442
Carex filipes var. oligostachys	MK949623				Japan				OKAY24857
Carex filipes var. filipes	MK949646				Japan				OKAY12778
Carex filipes var. kuzakaiensis	MK949647			MK949839	Japan				OKAY16560
Carex livida	MK949684			MK949876	Japan				OKAY22090
Carex livida	MK949685				Japan				OKAY24902
Carex macroglossa	MK949687			MK949878	Japan				OKAY17750
Carex parciflora	MK949695			MK949886	Japan				OKAY17784
Carex pilosa	MK949698				Japan				OKAY24865
Carex vaniotii	MK949712			MK949900	Japan				OKAY24907
Carex longirostrata	MN762075				Japan		K Horie		E00295546
Carex dissitiflora	MN762590				Japan		Tsugaru et al.	26239
Carex teinogyna	MN762642				Japan		Tsugaru & Murata	22920
Carex siderosticta	MN762654				Japan	Honshu Island, Gunma Prefecture	Marcia J. Waterway, Trichophorum Takuji Hoshino Masaki	2004.27
Carex pachygyna	MN762655				Japan	Okayama	Marcia J. Waterway, M. J. Lechowicz, Trichophorum Takuji Hoshino Masaki	2004.22
Carex nemurensis	MN762767				Japan	Hokkaido, Nemuro-Cho	M.J. Waterway	2004.33
Carex neurocarpa	MN762779				Japan		Takahashi, K.	2736	MOR 176454
Schoenoplectus triqueter			AB369960		Japan	Okayama, Maniwa	Furuta & Ikeda	15415	OKAY
Carex macroglossa				LC630712	Japan		Hara	3919	SAPS
Gahnia tristis			AB369963		Japan	Okinawa, Iriomote	Hirahara	20361	OKAY
Isolepis crassiuscula			AB236355	AB983315	Japan		Hirahara	19165	OKAY
Cyperus brevifolius subsp. brevifolius			AB369950		Japan	Okayama, Tamano	Hirahara & Yano	18135	OKAY
Fuirena umbellata			AB369957		Japan	Okinawa, Ishigaki	Hirahara & Yano	19320	OKAY
Schoenoplectiella hotarui			AB369958		Japan	Hokkaido, Tomakomai	Hirahara et al.	19269	OKAY
Bulbostylis densa			AB369945		Japan	Okayama, Sojya	Hirahara et al.	19651	OKAY
Carex pumila				HG915781	Japan	Honshu	Hiroe	16668	M
Carex macroglossa				LC630734	Japan		Hoshino	24480	OKAY
Carex macroglossa				LC630715	Japan		Hoshino	24810	OKAY
Carex tsukudensis				LC630744	Japan		Hoshino	23322	OKAY
Rhynchospora rubra			AB369967		Japan	Okayama, Ushimado	Hoshino	18970	OKAY
Machaerina rubiginosa			AB369965		Japan	Ehime, Imabari	Hoshino et al.	19254	OKAY
Rhynchospora chinensis			AB369966		Japan	Okayama, Tamano	Hoshino et al.	17693	OKAY
Eriophorum gracile			AB369970		Japan	Hokkaido, Tomakomai	Hoshino et al.	17382	OKAY
Scleria parvula			AB369978		Japan	Okayama, Sojya	Hoshino et al.	17555	OKAY
Cladium jamaicense subsp. chinense			AB369961		Japan	Okayama, Ushimado	Izumi et al.	16881	OKAY
Carex biwensis				LC486323	Japan	Osaka	J. Oda	1827	KYO
Carex biwensis				LC486324	Japan	Okinawa	J. Oda	8711	KYO
Carex capillacea var. capillacea				LC486329	Japan	Mie	J. Oda	587	KYO
Carex capillacea var. capillacea				LC486327	Japan	Tochigi	J. Oda	8783	KYO
Carex capillacea var. capillacea				LC486325	Japan	Hokkaido	J. Oda	9041	KYO
Carex onoei				LC486347	Japan	Yamanashi	J. Oda	8446	KYO
Carex onoei				LC486345	Japan	Hokkaido	J. Oda & K. Oda	9051	KYO
Eriophorum vaginatum			AB369971		Japan	Iwate, Takizawa	Kameyama & Yano	18975	OKAY
Cyperus leptocarpus			AB369951		Japan	Okayama, Sojya	Katayama	17518	OKAY
Cyperus odoratus			AB369949		Japan	Okayama, Okayama	Katayama	19301	OKAY
Scirpus wichurae			AB369972		Japan	Okayama, Sojya	Katayama	17510	OKAY
Actinoscirpus grossus			KX036966		Japan	Tokyo, Hahajima	Katsuyama	19915	OKAY
Trichophorum cespitosum			AB369974		Japan	Iwate, Ashiro	Katsuyama & Nakayama	20318	OKAY
Actinoscirpus grossus			AB369955		Japan	Tokyo, Hahajima	Katsuyama et al.	19915	OKAY
Carex parciflora				LC630747	Japan		Koba	1309	KYO
Cyperus sanguinolentus			AB369952		Japan	Okayama, Okayama	Komagine & Masyo	17655	OKAY
Cyperus cyperoides			AB369947		Japan	Okayama, Yakake-cho	Morimoto	17532	OKAY
Carex tsukudensis				LC630743	Japan		Nakagawa	19009	SAPS
Carex parciflora				LC630749	Japan		Oda	7887	KYO
Trichophorum alpinum			AB369973		Japan	Hokkaido, Nakagawa	Sato	13260	OKAY
Carex capillacea var. capillacea				LC486330	Japan	Hyogo	T. Fujii	32839	KYO
Abildgaardia ovata			AB369943		Japan	Okinawa, Ishigaki	Tsusaka	19708	OKAY
Cyperus iria			AB369948		Japan	Okayama, Okayama	Yano	18125	OKAY
Carex filipes var. filipes				MK949838	Japan				OKAY12778
Carex macroglossa				LC630716	Japan			BS19348	GMNHJ
Carex macroglossa				LC630718	Japan			KT1004	KYO
Carex macroglossa				LC630736	Japan			KT1019	KYO
Carex macroglossa				LC630720	Japan			KT1028	KYO
Carex macroglossa				LC630719	Japan			KT1030	KYO
Carex macroglossa				LC630723	Japan			KT1042	KYO
Carex macroglossa				LC630726	Japan			KT1043	KYO
Carex macroglossa				LC630717	Japan			KT1059	KYO
Carex macroglossa				LC630730	Japan			KT1116	KYO
Carex macroglossa				LC630731	Japan			KT1117	KYO
Carex macroglossa				LC630727	Japan			KT1118	KYO
Carex macroglossa				LC630724	Japan			KT1119	KYO
Carex macroglossa				LC630725	Japan			KT1120	KYO
Carex macroglossa				LC630728	Japan			KT1121	KYO
Carex macroglossa				LC630729	Japan			KT1122	KYO
Carex macroglossa				LC630732	Japan			KT1123	KYO
Carex macroglossa				LC630733	Japan			KT1124	KYO
Carex macroglossa				LC630737	Japan			KT1129	KYO
Carex macroglossa				LC630735	Japan			KT1130	KYO
Carex macroglossa				LC630722	Japan			KT1131	KYO
Carex macroglossa				LC630721	Japan			KT1132	KYO
Carex macroglossa				LC630714	Japan			KT1133	KYO
Carex parciflora				LC630748	Japan			KT1023	KYO
Carex parciflora				LC630750	Japan			OKAY21890	KYO
Carex parciflora				LC630752	Japan			S0118	KYO
Carex pilosa				MK949888	Japan				OKAY15164
Carex tsukudensis				LC630742	Japan			KN17025	KYO
Carex tsukudensis				LC630746	Japan			KT1008	KYO
Carex tsukudensis				LC630745	Japan			KT1029	KYO
Carex tsukudensis				LC630741	Japan			KT1115	KYO
Carex tsukudensis				LC630740	Japan			KT1128	KYO
Carex vaniotii				LC630754	Japan			Oda9783	KYO
Carex maackii	AY779116				Japan	Honshu	Kan	8031	RSA
Carex planata	AY779140				Japan		Kurosawa	4025	MO
Carex planata	AY779141				Japan	Honshu	Tsugaru & Takahashi	26567	MO
Carex gibba	EU000983				Japan		Tsugaru	24765	MO
Carex gibba	EU000984				Japan		Tsugaru	24765	MO
Carex gibba	EU000993				Japan		Tsugaru	24765	MO
Carex kobomugi	EU001022				Japan		Tsugaru	20118	A
Carex neurocarpa	EU001037				Japan		Seto	28488	A
Carex curvicollis	KT021153				Japan		K. Yonekura	8721	MICH
Carex aphanolepis	MT920761				Japan	Gunma	X.F. Jin	4434
Carex japonica	MT920775				Japan	Okayama	X.F. Jin & Y.F. Lu	4423
Carex brownii subsp. transversa	MT920787				Japan	Kagawa	X.F. Jin	s.n.
Rhynchospora rubra			AM999864		Japan		O. Ueno
Carex acutiformis	AF284993				Kazakhstan		Elias	9527	RSA
Carex tomentosa	AF285047				Kazakhstan		Skvortsov	s.n.	RSA
Carex stenocarpa	MN762193				Kazakhstan		A. Hilpold et al.	29519
Carex melanantha	MN762379				Kazakhstan		M. Richter	T30	MSB_151054
Isolepis keniaensis	AB983256				Kenya		Cabot		K
Carex monostachya	AH012940				Kenya		Muasya	1052	K
Isolepis costata	GU012414			GU012375	Kenya		Muasya	1009	EA, K
Carex uhligii	KY322177				Kenya			418PMM07	UPOS
Carex conferta	MF669217				Kenya		Muasya	1055	K
Abildgaardia ovata	MK185734				Kenya		Muasya & al.	684	K
Carex conferta	MN762110				Kenya		Muasya	1055	K
Carex fischeri	MN762353				Kenya		M.L. Buide et al.		PMM07362
Carex monostachya				KP996440	Kenya	Mt. Kenya	M. L. Buide et al.	114UPO-K	UPOS-3304-111
Cyperus persquarrosus				KM462407	Kenya		M.Muasya	972
Carex monostachya				MF669278	Kenya		Muasya	1052	K
Cyperus ascocapensis				KM462408	Kenya		Muasya	1009
Cyperus richardii				KM462409	Kenya		Muasya	1020
Isolepis fluitans				GU012377	Kenya		Muasya	1007	K
Isolepis fluitans				EF174390	Kenya		Muasya	1057	K
Isolepis graminoides				AB983321	Kenya		Muasya	986	EA
Isolepis setacea				EF174392	Kenya		Muasya	1059	K
Cyperus dichrostachyus				KM462403	Kenya		Muasya & Knox	976
Cyperus mundii				KM462402	Kenya		Muasya & Knox	1018
Carex uhligii				KY322293	Kenya			418PMM07	UPOS
Carex bequaertii	EU288571				Kenya				BG14
Carex conferta var. lycurus	EU288582				Kenya				BG131
Carex echinochloe	EU288585				Kenya				BG161
Carex mannii	EU288603				Kenya				BG10
Carex mannii	EU288604				Kenya				BG29
Carex monostachya	EU288605				Kenya				BG69
Carex monostachya	EU288608				Kenya				BG136
Carex peregrina	EU288610				Kenya				BG33
Carex peregrina	EU288611				Kenya				BG105
Carex simensis	EU288623				Kenya				BG19
Carex simensis	EU288624				Kenya				BG63
Carex vallis-rosetto	EU812693				Kenya		M.L. Buide et al.		75UPO-K
Carex petitiana	EU812700				Kenya		Greenway & Kanuri	13666	1991712MO
Carex simensis	EU812707				Kenya		Hedberg	4330	UPS
Carex uhligii	GU176188				Kenya		P.M. Musili et al.		UPOS3279
Schoenoplectus corymbosus	JX566743				Kenya		Muasya	1004	EA
Bulbostylis atrosanguinea	MK352474				Kenya		Muasya & Knox	1037	K
Bulbostylis atrosanguinea	MK352475				Kenya		Muasya	2539	K
Isolepis graminoides	OL986372				Kenya		Muasya	986	EA
Isolepis graminoides	OL986373				Kenya		Mwachala et al.	363A	EA
Isolepis graminoides	OL986374				Kenya		Mwachala et al.	363B	EA
Isolepis graminoides	OL986375				Kenya		Mwachala et al.	363C	EA
Cyperus blepharoleptos			AM999850		Kenya		G. Mwachala et al.	340	EA
Carex spartea			EF178543		Kenya		Muasya	2566	EA
Carex uhligii				GU176281	Kenya		P.M. Musili et al.	418PMM07	UPOS3279
Abildgaardia ovata			Y12985		Kenya
Bulbostylis hispidula			Y12944		Kenya
Carex spartea				GU176291	Kenya		B. Gehrke et al.	BG160
Cyperus ascocapensis			Y13003		Kenya
Cyperus dichrostachyus			Y12965		Kenya
Cyperus hyalinus			AY725953		Kenya		Mwachala	296	EA
Cyperus kersteinii			Y13018		Kenya
Cyperus laevigatus			Y13017		Kenya
Cyperus longus			Y13015		Kenya
Cyperus persquarrosus			Y12990		Kenya
Cyperus sesquiflorus subsp. appendiculatus			Y13007		Kenya
Eleocharis atropurpurea			Y13012		Kenya
Fimbristylis complanata			Y13009		Kenya
Fimbristylis dichotoma			Y13008		Kenya
Isolepis fluitans			Y12961		Kenya
Isolepis setacea			Y12962		Kenya
Scleria distans			Y12968		Kenya
Cyperus ascocapensis				AF449518	Kenya		Muasya	1009	K
Cyperus dichrostachyus				AF449525	Kenya		Muasya	976	K
Cyperus richardii				AF449544	Kenya		Muasya	1020	K
Cyperus sesquiflorus subsp. appendiculatus				AF449542	Kenya		Muasya	1050	K
Isolepis graminoides				MW278940	Kenya
Scleria distans			DQ058339	DQ058320	Kenya		Muasya	1023	K
Carex mira	AF285046				Korea	Kangwon Province	Tyson	4983	POM
Carex laevissima	MN762909				Korea		Oh, Y.C.Yoon, J.Y & Ahn, S.A.	s.n.	SWU.EN01SWU
Carex melanantha	KT021179				Krygystan		L. R. Phillippe	30798	MICH
Cyperus involucratus	AY242052				Madagascar		Kew Acc.	6136603
Scleria gaertneri				LN887120	Madagascar		Razakamalala R. et al.	3309	MO
Carex hirtigluma	EU288595				Madagascar				BG295
Carex hirtigluma	EU288596				Madagascar				BG300
Carex runssoroensis	EU288621				Madagascar				BG268
Carex sphaerogyna	EU288632				Madagascar				BG256
Carex sphaerogyna	EU288633				Madagascar				BG290
Carex sphaerogyna	EU288634				Madagascar				BG291
Costularia pantopoda var. pantopoda	MF314965				Madagascar		I. Larridon et al.	2010-0144	GENT
Costularia pantopoda var. baronii	MF314966				Madagascar		I. Larridon et al.	2010-0153	GENT
Costularia pantopoda var. robusta	MF314967				Madagascar		L.J. Razafitsalama	431	P
Costularia purpurea	MF314968				Madagascar		W. Armand	74	P
Scleria ankaratrensis	MG708516				Madagascar		I. Larridon et al.	2010-0340	GENT
Scleria distans var. chondrocarpa	MG708521				Madagascar		M. Desfayes	95-17115	GENT
Scleria distans var. chondrocarpa	MG708524				Madagascar		I. Larridon et al.	2010-0229	GENT
Scleria distans var. chondrocarpa	MG708525				Madagascar		I. Larridon et al.	2010-0279	GENT
Scleria ankaratrensis	MG708570				Madagascar		I. Larridon et al.	2010-0340	GENT
Costularia itremoensis	MH512831				Madagascar		H. Humbert & C.F. Swingle	4995	P
Costularia itremoensis	MH512832				Madagascar		H. Humbert	30060	P
Costularia melicoides	MH512833				Madagascar		M. Luceno	128ML08	UPOS
Costularia melicoides	MH512834				Madagascar		M. Luceno	17ML09	UPOS
Costularia pantopoda var. baronii	MH512836				Madagascar		I. Larridon et al.	2010-0139	GENT
Costularia purpurea	MH512837				Madagascar		L. Nusbaumer & P. Ranirison	1677	G
Costularia purpurea	MH512838				Madagascar		L. Nusbaumer & P. Ranirison	1754	G
Costularia xipholepis	MH512839				Madagascar		B. Senterre & E. Henriette	7101	GENT
Costularia xipholepis	MH512840				Madagascar		M. Luceno	8406ML	UPOS
Costularia pantopoda			KF553600	KF553469	Madagascar		Larridon et al.	2010-0144	BOL
Costularia pantopoda var. baronii			KF553601	KF553470	Madagascar		Larridon et al.	2010-0139	BOL
Cyperus involucratus			Y12967		Madagascar
Carex kukkoneniana	KY322200				Malawi		B.Gehrke & H.I.Patel	BG-Af321	Z-39364
Carex petitiana subsp. attenuata	MN762557				Malawi	North Province	L. Smook	10917
Carex petitiana	EU288613				Malawi				BG308
Carex cyrtosaccus	EU812697				Malawi		J.A. & E.G. Chapman	8276	PRE
Carex petitiana	EU812704				Malawi		E. Phillips	145	MO2449940
Carex petitiana	EU812705				Malawi		E. Phillips	306	0112781WAG
Scleria erythrorrhiza	MG708581				Malawi		S. Pawek	10890	MO
Isolepis fluitans	OL986348				Malawi		Hall	38	BOL
Isolepis fluitans	OL986349				Malawi		Hall	39	BOL
Hypolytrum nemorum	AY242046				Malaysia		Simpson	1379	K
Actinoscirpus grossus	MK185735			MK191042	Malaysia		Simpson	2660	K
Actinoscirpus grossus			Y12953		Malaysia
Hypolytrum nemorum			Y12958		Malaysia
Lepironia articulata			Y12957		Malaysia
Scleria terrestris			Y12947		Malaysia
Gahnia baniensis			DQ058342	DQ058323	Malaysia		Simpson	2737 K
Costularia melicoides	MF314961				Mascarenes		H.J. Lam & Meeuse	5257	L
Eleocharis yecorensis	AF190585				Mexico		E. H. Roalson	1385	RSA
Eleocharis atropurpurea	AF190605				Mexico		T.R. Van Devender	93-1305	RSA
Carex chihuahuensis	DQ115122				Mexico	Sonora	Steinmann et al.	881	MICH
Carex potosina	DQ115244				Mexico	Coahuila	Gonzalez & Reznicek	10246	MICH
Carex muehlenbergii var. xalapensis	DQ115312				Mexico	Hidalgo	Gonzalez & Reznicek	10745	MICH
Eleocharis interstincta	FJ826581				Mexico		Roalson	1560	WS
Eleocharis yecorensis	FJ826588				Mexico		Roalson	1385	WS
Eleocharis acicularis	GU110748				Mexico		E. H. Roalson	1536	WS
Eleocharis acicularis	GU110749				Mexico		E. H. Roalson	1563	WS
Eleocharis elegans	GU110803				Mexico		E. H. Roalson	1556	WS
Eleocharis elegans	GU110804				Mexico		E. H. Roalson	1565	WS
Eleocharis engelmannii	GU110807				Mexico		E. H. Roalson	1513	WS
Eleocharis filiculmis	GU110817				Mexico		E. H. Roalson	1561	WS
Eleocharis minima	GU110836				Mexico		E. H. Roalson	1562	WS
Eleocharis minima	GU110837				Mexico		A.L.L. Vanzela & C.R.M. Silva	86	WS
Eleocharis exigua	GU110866				Mexico		T. R. Van Devender et al.	99-80	WS
Trichophorum analecta	MF669197				Mexico	Queretaro	Reznicek & al.	11094	MICH 1216136
Carex spissa	MN761470				Mexico	Coahuila	S. Gonzalez & A.A. Reznicek w, M. Pinedo	10252	MICH.1133096
Carex aztecica	MN761472				Mexico	Oaxaca	W.R. Anderson, M.W. Chase, & A.A. Reznicek	13061	MICH.1132382
Carex aztecica	MN761531				Mexico	Veracruz	S. Gonzalez & AA Reznicek w, M. Gonzalez, M. Pinedo	10794	MICH.1132380
Carex boliviensis subsp. boliviensis	MN761620				Mexico	Mexico	P.F. Zika	15389	MICH.1132410
Carex boliviensis subsp. occidentalis	MN761621				Mexico	Durango, El Mezquital Municipio	S. Gonzalez	5163	MICH.1132407
Carex chihuahuensis	MN761672				Mexico	Sonora	V.W. Steinmann & A. Burquez, C. Lindquist, A.L. Reina G., T.R. Van Devender, L. Varela E.	881	MICH.1204227
Carex muehlenbergii var. xalapensis	MN761774				Mexico	Tlaxcala	P.F. Zika	15363	MICH.1133221
Carex anisostachys	MN761798				Mexico	Oaxaca	William R. Anderson, M.W. Chase, & A.A. Reznicek	13062	MICH.1132361
Carex anisostachys	MN761821				Mexico	Chiapas	S. Gonzalez & A.A. Reznicek w, M. Gonzalez & M. Pinedo	10784	MICH.1132344
Carex muriculata	MN761831				Mexico	Coahuila	Guy Nesom & Mark Mayfield	7368
Carex perstricta	MN761832				Mexico	Coahuila	Guy Nesom & Mark Mayfield	7418
Carex mesophila	MN761844				Mexico	Queretaro	A.A. Reznicek, S. Zamudio & G. Ocampo	11078
Carex gypsophila	MN761854				Mexico	Nuevo Leon	G.B. Hinton	21828
Carex longissima	MN761860				Mexico	Durango	A.A. Reznicek & S. Gonzalez & M. Pinedo	11121	MICH-V-1449808
Carex muehlenbergii var. xalapensis	MN761862				Mexico	Queretaro	S. Gonzalez & A.A. Reznicek w, M. Pinedo	10281	MICH.1133194
Carex anisostachys	MN761887				Mexico	Veracruz	S. Gonzalez & A.A. Reznicek w, M. Gonzalez & M. Pinedo	10795	MICH.1132345
Carex longii	MN761906				Mexico	Michoacan	S. Gonzalez & A.A. Reznicek w, M. Gonzalez & M. Pinedo	10802	MICH 1132718
Carex anisostachys	MN761923				Mexico	Queretaro	S. Gonzalez & A.A. Reznicek w, M. Pinedo	10294	MICH.1132362
Carex planilamina	MN761932				Mexico	Tamaulipas	S. Gonzalez & A.A. Reznicek with M. Pinedo	10261	MICH
Carex wootonii	MN762738				Mexico	Durango	A.A. Reznicek	s.n.
Trichophorum analecta	MN764172			MN780699	Mexico		Hinton & al.	22037	MICH 1138002
Trichophorum analecta	MN764173			MN780700	Mexico		Reznicek & al.	11094	MICH 1216136
Carex longissima	MW118395				Mexico	Sinaloa	A.A. Reznicek et al.	12345
Carex planilamina	MW118403				Mexico	Queretaro, Pinal de Amoles Mpio.	E. Carranza	2847
Carex planilamina	MW118404				Mexico	Queretaro, Landa de Matamoros Mpio.	S. Gonzalez & A.A. Reznicek, M. Pinedo	10279	MICH
Carex mesophila	MW118406				Mexico	Queretaro, Landa de Matamoros Mpio.	S. Zamudio & E.Carraza	11177
Carex mesophila	MW118407				Mexico	Queretaro, Landa de Matamoros Mpio.	A.A. Reznicek, S. Zamudio & G. Ocampo	11099
Carex perstricta	MW118408				Mexico	Tamaulipas, Bustamante Mpio.	S. Gonzalez & A.A. Reznicek, M. Pinedo	10272	MICH
Carex perstricta	MW118409				Mexico	Tamaulipas, Bustamante Mpio.	S. Gonzalez & A.A. Reznicek, M. Pinedo	10268	MICH
Carex gypsophila	MW118411				Mexico	Nuevo Leon, Galeana Mpio.	S. Gonzalez & A.A. Reznicek, M. Pinedo	10259	MICH
Carex gypsophila	MW118412				Mexico	Nuevo Leon, Galeana Mpio.	S. Gonzalez & A.A. Reznicek, M. Pinedo	10254	MICH
Trichophorum analecta				MF669258	Mexico	Queretaro	Reznicek & al.	11094	MICH 1216136
Carex longii	AY779115				Mexico	Michoacan	Zamudio et al.	11237	MICH
Carex potosina	AY779142				Mexico	Zacatecas	Villegas & Garcia	s.n.	WIS
Carex chihuahuensis	EU000953				Mexico	Chihuahua	Steinman	881	RSA
Eleocharis plicarhachis	FJ826580				Mexico		Martinez		MO 35446
Rhynchospora tenuis	MN167647				Mexico	Chiapas	D. E. Breedlove	54340	NY
Carex stenocarpa	MN761969				Mongolia		L. Caddick	177	E00201525
Carex pamirensis subsp. dichroa	MN762370				Mongolia		L. Caddick	81#7	E00693586
Carex remota	KR827096			KR827141	Montenegro	High Dinarics	P. Jimenez-Mejias	198PJM10	UPOS4006
Carex remota				KY055207	Montenegro	High Dinarics	P.Jimenez-Mejias et al. ()	198PJM10	UPOS-4006
Carex helodes	EF198156				Morocco	Tanger-Tetouan, Chefchauen	P. Jimenez-Mejias	28PJM04
Carex lepidocarpa	JN634696				Morocco	Atlas	S.L. Jury et al.
Carex lepidocarpa	JN634697				Morocco	Atlas	A. Herrero et al.
Scirpoides globifera	KM462267				Morocco		Garcia-Madrid & Molina	MAR7-SCI15
Carex fissirostris	MN762238				Morocco	Great Atlas	P. Jimenez-Mejias et al.	199PJM05(5)
Carex paulo-vargasii	MN762347				Morocco	Rif	J. Fernandez et al	35JFA03(12)
Carex pendula	MN762607				Morocco		M.Ait Lafkih et al	61	BM-340
Carex oedipostyla	MZ892236			MZ892097	Morocco	Tanger	J. Fernandez-Arroyo et al.		UPOS2121
Scirpoides holoschoenus subsp. australis				KM462339	Morocco		Garcia-Madrid & Molina	MAR7-SCI13
Scirpoides holoschoenus subsp. australis				KM462340	Morocco		Garcia-Madrid & Molina	MAR7-SCI3
Carex helodes				EF198166	Morocco	Tanger-Tetouan, Chefchauen	P. Jimenez-Mejias	28PJM04
Carex helodes				EF198165	Morocco	Tanger-Tetouan, Chefchauen	P. Jimenez-Mejias	29PJM04
Carex distachya				MZ892079	Morocco	Tanger-Tetuan	P. Jimenez-Mejias, E. Narbona, A.J. Chaparro & M. Parra		UPOS1550
Carex helodes				EF198164	Morocco	Tanger-Tetouan, Chefchauen	J. Fernandez	34JFA03
Carex distans	DQ384121				Morocco				515133MA
Carex fissirostris	DQ384132				Morocco				481590MA
Carex fissirostris	DQ384133				Morocco		Pedro Jimenez et al.	199PJM05
Carex paulo-vargasii	DQ384173				Morocco		Jorge Fernandez et al.	35JFA03
Carex paulo-vargasii	DQ384174				Morocco		M. Sequeira et al.	3348MS	41516VAL
Carex punctata	DQ384182				Morocco		Jorge Fernandez et al.	17JFA03
Carex helodes	EU483660				Morocco		P. Jimenez-Mejias et al.	29PJM04
Carex paulo-vargasii	EU483664				Morocco		E. Narbona & M. Luceno	3NE03
Carex paulo-vargasii	EU812713				Morocco		P. Jimenez-Mejias et al.	19PJM04
Carex demissa				JN627760	Morocco		P.Jimenez-Mejias et al.	93PJM07
Carex lepidocarpa subsp. lepidocarpa				JN627803	Morocco		A.Herrero et al.
Cyperus distichus			EF178561		Namibia		Muller	4245	K
Erioscirpus comosus	KM462303			KM462370	Nepal		Ikeda et al.	4032
Carex longipes	MH348248				Nepal	Kathmandu			E00693601
Carex pulchra	MH348253				Nepal	Simbua Khola			E00693608
Carex rufulistolon	MH348255				Nepal				E00424592
Carex rufulistolon	MH348257				Nepal				E00238910
Carex wallichiana	MN761970				Nepal	Ghunsa Khola	KEKE	296	E00666306
Carex wallichiana	MN761978				Nepal	Baglung Prov.	A. Sukhorukov	410	E00500126
Carex hebecarpa	MN762003				Nepal	Western Development Region, Gandaki Zone Gorkha District	H Ikeda, T Kawahara, O Yano, N Yamamoto, MF Watson, ZH Li, MN Subedi, & SK Acharya	20814035	E00662080
Carex himalaica	MN762036				Nepal	Sankhuwasabha District, Shipton La	DG Long, RJD McBeath, DR McKean, DAH Rae, NP Bhattarai	342	E00666323
Carex ivanoviae	MN762038				Nepal	Nepal. Dhawalagiri Zone, Mustang District	Y Iokawa, T Miyazaki, K Yonekura, Y Ibaragi, & RK Uprety	20320193	E00228929
Carex inclinis	MN762058				Nepal	Western Development Region, Gandaki Zone	H Ikeda, T Kawahara, O Yano, N Yammamoto, MF Watson, ZH Li, MN Subedi & SK Acharya	20814042	E00662061
Carex inanis	MN762059				Nepal	Western Development Region, Gandaki Zone	H Ikeda, T Kawahara, O Yano, N Yammamoto, MF Watson, ZH Li, MN Subedi & SK Acharya	20814050	E00662072
Carex fusiformis subsp. attenuata	MN762068				Nepal	Far Western Development Region, Seti Zone	H Ikeda, S Noshiro, M Amano, T Tanaka, N Yamamoto, CA Pendry, B Dell, Y Wang, GD Bhatta, & AP Bhattarai	20911039	E00624562
Carex himalaica	MN762088				Nepal	Sankhuwasabha District, Shipton La	DG Long, RJD McBeath, DR McKean, DAH Rae, NP Bhattarai	344	E00666322
Carex herbacoeli	MN762157				Nepal		F. Miyamoto et al	9410160	E
Carex herbacoeli	MN762176				Nepal		F. Miyamoto et al	10160	E
Carex rufulistolon	MN762283				Nepal	Mustang	A. Sukhorukov	105	E00424591
Carex mallae	MN762323				Nepal	Dhaulagiri Zone, Mustang District	T Hoshino, M Amano, H Koba, N Miyoshi, KR Rajbhandari, M Sato, P Shrestha, & Stakatsuki	96 70/03	E00228145
Carex polycephala	MN762398				Nepal		A. Sukhorukov		E00424572
Carex longipes	MN762445				Nepal	Far Western Development Region, Seti Zone	H Ikeda, S Noshiro, M Amano, T Tanaka, N Yamamoto, CA Pendry, B Dell, Y Wang, GD Bhatta, & AP Bhattarai	20911006	E00623974
Carex schlagintweitiana subsp. deformis	MN762476				Nepal	Solukhumbu, Sagarmatha Zone	A. Sukhorukov	154	E00500117
Carex crebra	MN762480				Nepal		RJD McBeath	1536	E00666337
Carex bonatiana	MN762485				Nepal	Eastern Development Region, Sagarmatha	MF Watson, KR Rajbhandari, KK Shrestha, D Knott, CA Pendry, SK Acharya, U Koirala, LN Mandar, N McCheyne, RC Poudel, S Rajbhandary, S Vaidya	DNEP3 AX34	E00256787
Carex bonatiana	MN762486				Nepal	Eastern Development Region, Sagarmatha	MF Watson, KR Rajbhandari, KK Shrestha, D Knott, CA Pendry, SK Acharya, U Koirala, LN Mandar, N McCheyne, RC Poudel, S Rajbhandary, S Vaidya	DNEP3 AX70	E00270122
Carex esenbeckii	MN762622				Nepal	Khumbu, Tanga	J. Poelt		M-0223456
Carex sajanensis				KR827149	Nepal	Sagarmatha	First Darwin Nepal Fieldwork Training Expedition	171	E00229251
Carex neesii			AB369942		Nepal		Hoshino et al.	9660052	OKAY
Isolepis setacea			AB983296	AB983330	Nepal		Ikeda	20814046	TI
Carex pseudocyperus	MK397957				Netherlands
Carex uncinata	AY242054				New Zealand	North Island, Auckland Ecological Region	de Lange		AK 226837
Carex flaviformis	AY699610				New Zealand				AK 285780
Carex secta	AY699611				New Zealand				AK 286808
Carex diandra	AY699626				New Zealand				AK 285200
Carex forsteri	AY699635				New Zealand				AK 284752
Carex appressa	AY699637				New Zealand				AK 253140
Carex secta	AY699640				New Zealand				AK 286815
Carex appressa	DQ115094				New Zealand	Canterbury	Punter & Fineran	s.n.	WIN
Machaerina arthrophylla	DQ385550				New Zealand	Rangitaiki River			AK289627
Machaerina arthrophylla	DQ385551				New Zealand	Whangaehu River, Karioi Forest			AK289619
Bolboschoenus caldwellii	DQ385556				New Zealand	Tararata Creek, Manukau Harbour			AK289144
Carpha alpina	DQ385557				New Zealand	Mt Arthur Track, Kahurangi National Park			AK289109
Cyperus ustulatus f. grandispiculosus	DQ385558				New Zealand	Western Springs Reserve, Auckland			AK288573
Cyperus insularis	DQ385559				New Zealand	Aorangi Island, Poor Knights Island Group			CHR569890
Cyperus insularis	DQ385560				New Zealand	Puheke Beach, Karikari Peninsula			CHR569767
Cyperus ustulatus	DQ385561				New Zealand	Aotea Cliffs, Kaipara			AK286797
Ficinia spiralis	DQ385562				New Zealand	Whatipu, Waitakere			AK283483
Eleocharis acuta	DQ385563				New Zealand	Western Springs Reserve, Auckland			AK288768
Eleocharis sphacelata	DQ385567				New Zealand	Whangamarino Wetlands, Meremere			AK284753
Ficinia nodosa	DQ385568				New Zealand	Kaitarakihi Bay, Waitakere			AK288388
Isolepis aucklandica	DQ385573				New Zealand	Moa Park, Abel Tasman National Park			AK289102
Isolepis cernua	DQ385576				New Zealand	Kaitarakihi Stream, Waitakere			AK288391
Isolepis crassiuscula	DQ385577				New Zealand	Rangitaiki River			AK289630
Isolepis fluitans var. fluitans	DQ385579				New Zealand	Moawhango River			AK289724
Isolepis fluitans var. lenticularis	DQ385580				New Zealand	Pukeonake Stream, Tongariro National Park			AK289561
Isolepis inundata	DQ385581				New Zealand	University of Auckland, Auckland			AK285423
Isolepis prolifera	DQ385584				New Zealand	Bethells Swamp, Waitakere			AK288281
Oreobolus strictus	DQ385590				New Zealand	Mt Arthur			AK289107
Schoenoplectus pungens	DQ385591				New Zealand	Tauranga Harbour			AK289039
Schoenus apogon var. apogon	DQ385593				New Zealand	Green Bay, Waitakere			AK282169
Schoenus brevifolius	DQ385594				New Zealand	Waikumete Cemetery, Auckland			AK287867
Schoenus apogon var. caespitans	DQ385595				New Zealand	near Alsops Bay, Wairarapa Plains			AK281020
Schoenus nitens var. concinnus	DQ385597				New Zealand	Pararaha Stream, Waitakere			AK256164
Schoenus fluitans	DQ385598				New Zealand	Tangiwai Swamp			AK289622
Schoenus maschalinus	DQ385599				New Zealand	Owharoa Falls, Coromandel			AK283575
Schoenus nitens	DQ385600				New Zealand	Taranaki Bay, Waitakere			AK254225
Schoenus tendo	DQ385601				New Zealand	Epakauri, Ahipara			AK294548
Schoenus pauciflorus	DQ385603				New Zealand	Lonely Lake, Kahurangi National Park			AK284668
Netrostylis capillaris	DQ385604				New Zealand	Whangamarino Wetlands, Meremere			AK286807
Carex perplexa	DQ385605				New Zealand	Surville Cliffs, North Cape Scientific Reserve			AK250808
Carex appressa	DQ998899				New Zealand		Waterway	2004.01	MTMG
Carex secta	DQ998945				New Zealand		Waterway	2004.02	MTMG
Schoenus pauciflorus	EU331105				New Zealand	Chatham Islands			CHR592400
Carex dissita	EU331110				New Zealand				AK288483
Carex dissita	EU331111				New Zealand				AK288217
Carex dissita	EU331112				New Zealand				AK288215
Carex ochrosaccus	EU331113				New Zealand				AK288482
Carex ochrosaccus	EU331114				New Zealand	Titirangi			AK288484
Carex enysii	EU352225				New Zealand	Mt Arthur			AK290626
Carex pumila	EU352230				New Zealand				AK288386
Carex resectans	EU352231				New Zealand	Spider Lakes			AK289206
Carex resectans	EU352237				New Zealand				AK288295
Ficinia spiralis	GU012395			GU012357	New Zealand			HUG 2003-0699	GENT
Carex lachenalii subsp. parkeri	KP980374				New Zealand		P.N.Johnson	727	CHR-439592
Carex lachenalii subsp. parkeri	KP980529			KY055223	New Zealand		H.Mechen		CHR-595314
Schoenus nitens var. concinnus	KX963517				New Zealand		A.K. Gibbs	125	NE
Schoenus nitens var. nitens	KX963519				New Zealand		A.K. Gibbs	134	NE
Schoenus pauciflorus	KX963529				New Zealand		A.K. Gibbs	142	NE
Schoenus apogon var. caespitans	KX963534				New Zealand		A.K. Gibbs	131	NE
Isolepis aucklandica	MK185738			MK191043	New Zealand		McIntosh	s.n.	CAN
Carex forsteri	MN761868				New Zealand		K.A. Ford		CHR 489464
Carex perplexa	MN762206				New Zealand	North Auckland Land District	P.J. deLange & M. Ritchie	4185	CHR 536482
Carex divulsa	MN762664				New Zealand	North Island, Auckland Region	Marcia J. Waterway, M. J. Lechowicz, P. de Lange	2004.01
Carex resectans	MN762674				New Zealand	North Island, Auckland Region	Marcia J. Waterway, M. J. Lechowicz, P. de Lange	PDL-GH9
Carex enysii	MZ892226				New Zealand	Canterbury Land District, Craigieburn Range, Mt Cockayne	K. A. Ford & A. Shanks	KF502/17	CHR638464
Carex acicularis				MZ892058	New Zealand	Southland Land District Fiordland, Saddle Hill	B. Rance	s.n.	CHR638461
Carex acicularis				MZ892057	New Zealand	Southland Land District, Eyre Mtn.	B. Rance		KF 780/18
Carex acicularis				KP273770	New Zealand		Ford	29/94	CHR
Ficinia spiralis			AJ404701		New Zealand		Ford	44/94	NU
Carex pseudocyperus var. fascicularis				HG915760	New Zealand	North Island, Waltemata, Lake Pupuke	Gardner	4761	B
Ficinia spiralis			KT626817		New Zealand		PJ de Lange	550373	CHR
Schoenoplectus tabernaemontani			KT626775		New Zealand		Sue Scheele	503168 B	CHR
Isolepis crassiuscula			AB823594		New Zealand				AK254136
Isolepis crassiuscula				AB983316	New Zealand			254136	AK
Isolepis fluitans var. lenticularis				AB983318	New Zealand			289724	AK
Isolepis producta			AB825966		New Zealand				AK331324
Isolepis producta				AB983327	New Zealand			331324	AK
Isolepis prolifera			AB983294	AB983328	New Zealand			288281	AK
Carex ovalis	AY779132				New Zealand		Ford, K.A.	30/98	MICH
Oreobolus strictus	DQ450478				New Zealand		McMillan	143395	K
Schoenus apogon var. caespitans	GU386445				New Zealand				AK288575
Schoenus fluitans	GU386447				New Zealand				AK289622
Schoenus maschalinus	GU386449				New Zealand				AK308199
Schoenus nitens	GU386450				New Zealand				AK308188
Schoenus pauciflorus	GU386451				New Zealand				AK308194
Schoenus pauciflorus	GU386452				New Zealand				AK308193
[truncated: 2,562 more rows]

## Sheet: New seqs
Supplementary Table 1B. New sequences used in this study.
Taxa	Code	Genes				Country: locality	Collector	Collection number	Herbarium
Abildgaardia ovata	POC562064	ITS	matK	rbcL	rps16	Nepal: Kailali	H.N. Qin et al.	0044	PE
Abildgaardia ovata	POC562292		matK	rbcL	rps16	Nepal: Kanchanpur	P. Bhandari & G.D. Bhatt	22052904	KATH
Abildgaardia ovata	POC562342	ITS	matK	rbcL	rps16	Nepal: Kaski	P. Bhandari & M. Bhandari	21072801	KATH
Abildgaardia ovata	POC562299		matK	rbcL		Nepal: Rautahat	P. Bhandari & R. Subedi	21080601	KATH
Abildgaardia ovata	POC562164		matK	rbcL	rps16	Nepal: Chitwan	P. Bhandari & S. Poudel	CH06	KATH
Abildgaardia ovata	PB0027	ITS	matK	rbcL		Myanmar	S.R. Zhang et al.	M0190	PE
Actinoscirpus grossus	POC562271	ITS	matK	rbcL	rps16	Nepal: Kailali	P. Bhandari & G.D. Bhatt	22053005	KATH
Actinoscirpus grossus	POC562273	ITS	matK	rbcL	rps16	Nepal: Rautahat	P. Bhandari & R. Subedi	21080602	KATH
Actinoscirpus grossus	POC562172		matK	rbcL	rps16	Nepal: Kaski	P. Bhandari & V. Adhikari	KAS07	KATH
Actinoscirpus grossus	POC562270				rps16	Nepal: Jhapa	S. Chaudhary	20120408	KATH
Actinoscirpus grossus	POC562272		matK	rbcL	rps16	Nepal: Kailali	S. Shah	21082404	KATH
Actinoscirpus grossus	POC562447		matK	rbcL	rps16	Nepal: Kailali	S. Shah	21082404a	KATH
Actinoscirpus grossus	M0039	ITS	matK	rbcL	rps16	Myanmar	S.R. Zhang et al.	M0039	PE
Actinoscirpus grossus	M0041		matK	rbcL	rps16	Myanmar	S.R. Zhang et al.	M0041	PE
Blysmus compressus	POC562267	ITS	matK	rbcL	rps16	Nepal: Manang	P. Bhandari	21060710	KATH
Blysmus compressus	POC562269	ITS	matK	rbcL	rps16	Nepal: Mustang	P. Bhandari & M. Bhandari	21081636	KATH
Blysmus compressus	POC562457		matK		rps16	Nepal: Sankhuwasabha	P. Bhandari et al.	MB112	KATH
Blysmus compressus	1088	ITS	matK	rbcL	rps16	China	S.R. Zhang et al.	1088	PE
Blysmus compressus	PB0059	ITS	matK	rbcL	rps16	China: Xijiang	S.R. Zhang et al.	TH20230268	PE
Blysmus compressus	PB0060	ITS	matK	rbcL	rps16	China: Xijiang	S.R. Zhang et al.	TH20230280	PE
Blysmus compressus	PB0063		matK	rbcL	rps16	China: Xijiang	S.R. Zhang et al.	TH20230329	PE
Blysmus compressus	PB0064		matK	rbcL	rps16	China: Xijiang	S.R. Zhang et al.	TH20230344	PE
Blysmus compressus	PB0065			rbcL	rps16	China: Xijiang	S.R. Zhang et al.	TH20230355	PE
Blysmus compressus	PB0066		matK	rbcL	rps16	China: Xijiang	S.R. Zhang et al.	TH20230370	PE
Blysmus compressus	PB0067		matK	rbcL	rps16	China: Xijiang	S.R. Zhang et al.	TH20230385	PE
Blysmus compressus	POC562107		matK		rps16	Nepal: Humla	S.R. Zhang et al.	H0350	PE
Blysmus compressus	POC562150	ITS	matK	rbcL	rps16	Nepal: Humla	S.R. Zhang et al.	H0855	PE
Blysmus compressus	POC562686		matK	rbcL	rps16	China: Hainan	S.R. Zhang et al.	833	PE
Bolboschoenus maritimus	PB0072	ITS	matK	rbcL	rps16	Nepal: Kailali	S. Shah	20121402	KATH
Bolboschoenus maritimus	POC562265	ITS	matK	rbcL	rps16	Nepal: Kailali	S. Shah	20121402	KATH
Bolboschoenus planiculmis	PB0004		matK	rbcL	rps16	China: Huairou	P. Bhandari	Yan03	KATH
Bolboschoenus planiculmis	PB0005		matK	rbcL	rps16	China: Huairou	P. Bhandari	Yan06	KATH
Bolboschoenus planiculmis	PB0001		matK	rbcL	rps16	China: Huairou	S.R. Zhang	Zhang01	PE
Bolboschoenus planiculmis	1082	ITS	matK	rbcL	rps16	China	S.R. Zhang et al.	1082	PE
Bolboschoenus planiculmis	1100	ITS	matK	rbcL	rps16	China	S.R. Zhang et al.	1100	PE
Bolboschoenus planiculmis	1101		matK	rbcL	rps16	China	S.R. Zhang et al.	1101	PE
Bolboschoenus planiculmis	PB0057	ITS	matK	rbcL	rps16	China: Xijiang	S.R. Zhang et al.	TH20230216	PE
Bulbostylis barbata	POC562280			rbcL	rps16	Nepal: Jhapa	A. Neupane	ANJ100	KATH
Bulbostylis barbata	POC562640			rbcL	rps16	Nepal: Jhapa	A. Neupane	230111A8	KATH
Bulbostylis densa	POC562075			rbcL		Nepal: Kailali	H.N. Qin et al.	0006	PE
Bulbostylis densa	4			rbcL		China	S.R. Zhang et al.	s.n.	PE
Carex alopecuroides	POC562527	ITS		rbcL		Nepal: Kaski	P. Bhandari & A. KC	21042206	KATH
Carex alopecuroides	POC562534			rbcL		Nepal: Kaski	P. Bhandari & A. KC	21042306	KATH
Carex atrata	POC562535		matK	rbcL	rps16	Nepal: Manang	P. Bhandari	21060803	KATH
Carex atrata	PB0074	ITS	matK	rbcL	rps16	Nepal: Humla	S.R. Zhang et al.	H0777	PE
Carex atrata	POC562140	ITS	matK	rbcL	rps16	Nepal: Humla	S.R. Zhang et al.	H0777	PE
Carex baccans	POC562419		matK			Nepal: Sankhuwasabha	P. Bhandari et al.	MB025	KATH
Carex baccans	POC562583	ITS	matK	rbcL	rps16	Nepal: Makwanpur	S. Karki	13	KATH
Carex baccans	POC562524	ITS	matK	rbcL	rps16	Nepal: Kathmandu	S.R. Kasaju	SK610	KATH
Carex bhutanensis	POC562134	ITS				Nepal: Humla	S.R. Zhang et al.	H0767	PE
Carex bistaminata	POC562117	ITS				Nepal: Humla	S.R. Zhang et al.	H0460	PE
Carex blinii	PB0071	ITS	matK	rbcL		Nepal: Kaski	P. Bhandari	21042204	KATH
Carex blinii	POC562528	ITS	matK	rbcL		Nepal: Kaski	P. Bhandari & A. KC	21042204	KATH
Carex bonatiana	POC562590		matK	rbcL	rps16	Nepal: Lamjung	P. Bhandari & B.D. Neupane	22080919	KATH
Carex bonatiana	POC562608		matK	rbcL	rps16	Nepal: Lamjung	P. Bhandari & B.D. Neupane	22080906	KATH
Carex bonatiana	POC562513		matK	rbcL	rps16	Nepal: Mustang	P. Bhandari & M. Bhandari	21081614	KATH
Carex bonatiana	POC562455		matK	rbcL	rps16	Nepal: Sankhuwasabha	P. Bhandari et al.	MB108	KATH
Carex bonatiana	POC562461			rbcL	rps16	Nepal: Sankhuwasabha	P. Bhandari et al.	MB137	KATH
Carex bonatiana	POC562155	ITS	matK	rbcL	rps16	Nepal: Humla	S.R. Zhang et al.	H0927	PE
Carex bonatiana	POC562156	ITS	matK	rbcL	rps16	Nepal: Humla	S.R. Zhang et al.	H0943	PE
Carex brunnea	POC562517		matK	rbcL	rps16	Nepal: Lalitpur	P. Bhandari & S. Kasaju	21020901A	KATH
Carex brunnea	1			rbcL		China	S.R. Zhang et al.	s.n.	PE
Carex brunnea	8		matK			China	S.R. Zhang et al.	s.n.	PE
Carex caudispicata	8		matK			China	S.R. Zhang et al.	s.n.	PE
Carex caudispicata	19			rbcL		China	S.R. Zhang et al.	s.n.	PE
Carex clavispica	POC562469	ITS	matK	rbcL	rps16	Nepal: Manang	P. Bhandari	21060706	KATH
Carex clavispica	POC562474		matK	rbcL	rps16	Nepal: Mustang	P. Bhandari & M. Bhandari	21081626	KATH
Carex clavispica	POC562157	ITS	matK	rbcL	rps16	Nepal: Humla	S.R. Zhang et al.	H0999	PE
Carex condensata	POC562058	ITS	matK	rbcL	rps16	Nepal: Bajhang	H.N. Qin et al.	0359	PE
Carex condensata	POC562522	ITS	matK	rbcL	rps16	Nepal: Baglung	P. Bhandari et al.	21011303	KATH
Carex condensata	POC562523	ITS	matK	rbcL	rps16	Nepal: Kailali	S. Shah	20121420	KATH
Carex coninux	1098a		matK	rbcL		China	S.R. Zhang et al.	1098a	PE
Carex coninux	1098b		matK	rbcL		China	S.R. Zhang et al.	1098b	PE
Carex contiuna	POC562521	ITS	matK	rbcL	rps16	Nepal: Kaski	P. Bhandari & A. Bhandari	20070101	KATH
Carex contiuna	POC562495	ITS	matK	rbcL	rps16	Nepal: Kaski	P. Bhandari & M. Bhandari	21072804	KATH
Carex crebra	POC562580	ITS	matK	rbcL	rps16	Nepal: Mustang	A. Neupane & B. Janawali	Must. AJ01	KATH
Carex crebra	POC562468		matK	rbcL	rps16	Nepal: Manang	P. Bhandari	21060701	KATH
Carex crebra	POC562472	ITS	matK	rbcL	rps16	Nepal: Manang	P. Bhandari	21060705	KATH
Carex crebra	POC562482		matK	rbcL	rps16	Nepal: Mustang	P. Bhandari & M. Bhandari	21081620	KATH
Carex crebra	POC562483	ITS	matK	rbcL	rps16	Nepal: Mustang	P. Bhandari & M. Bhandari	21081633	KATH
Carex crebra	POC562484	ITS	matK	rbcL	rps16	Nepal: Mustang	P. Bhandari & M. Bhandari	21081632	KATH
Carex crebra	POC562488	ITS	matK	rbcL	rps16	Nepal: Mustang	P. Bhandari & M. Bhandari	21081627	KATH
Carex crebra	POC562499			rbcL	rps16	Nepal: Mustang	P. Bhandari & M. Bhandari	21081628	KATH
Carex crebra	POC562532			rbcL	rps16	Nepal: Mustang	P. Bhandari & M. Bhandari	21081619	KATH
Carex cruciata	POC562582				rps16	Nepal: Kathmandu	S.K. Kasaju	SKK06	KATH
Carex cruenta	POC562540	ITS	matK		rps16	Nepal: Lamjung	P. Bhandari & B.D. Neupane	22081004	KATH
Carex cruenta	POC562151	ITS	matK		rps16	Nepal: Humla	S.R. Zhang et al.	H0913	PE
Carex cryptostachys	POC562666				rps16	China: Hainan	S.R. Zhang et al.	1123	PE
Carex curticeps	POC562609		matK	rbcL	rps16	Nepal: Lamjung	P. Bhandari & B.D. Neupane	22080907	KATH
Carex curticeps	POC562443	ITS	matK	rbcL	rps16	Nepal: Sankhuwasabha	P. Bhandari et al.	MB070	KATH
Carex deasyi	POC562460			rbcL	rps16	Nepal: Sankhuwasabha	P. Bhandari et al.	MB129	KATH
Carex deasyi	POC562144			rbcL	rps16	Nepal: Humla	S.R. Zhang et al.	H0828	PE
Carex decora	POC562589		matK	rbcL	rps16	Nepal: Lamjung	P. Bhandari & B.D. Neupane	22080911	KATH
Carex decora	POC562477	ITS	matK	rbcL	rps16	Nepal: Myagdi	P. Bhandari et al.	22042651	KATH
Carex decora	POC562587	ITS	matK	rbcL	rps16	Nepal: Baglung	S. Karki	906	KATH
Carex delicata	POC562453	ITS		rbcL	rps16	Nepal: Sankhuwasabha	P. Bhandari et al.	MB098	KATH
Carex deqinensis	POC562449			rbcL	rps16	Nepal: Sankhuwasabha	P. Bhandari et al.	MB093	KATH
Carex diluta	POC562473		matK	rbcL	rps16	Nepal: Manang	P. Bhandari	21060704	KATH
Carex diluta	POC562489		matK	rbcL	rps16	Nepal: Mustang	P. Bhandari & M. Bhandari	21081637	KATH
Carex esbirajbhandari	POC562544		matK	rbcL	rps16	Nepal: Lamjung	P. Bhandari & B.D. Neupane	22081103	KATH
Carex esbirajbhandari	POC562446		matK	rbcL	rps16	Nepal: Sankhuwasabha	P. Bhandari et al.	MB092	KATH
Carex esenbeckii	POC562537	ITS	matK	rbcL	rps16	Nepal: Lamjung	P. Bhandari & B.D. Neupane	22081005	KATH
Carex esenbeckii	POC562541	ITS	matK	rbcL	rps16	Nepal: Lamjung	P. Bhandari & B.D. Neupane	22081003	KATH
Carex esenbeckii	POC562547		matK	rbcL	rps16	Nepal: Lamjung	P. Bhandari & B.D. Neupane	22080932	KATH
Carex esenbeckii	POC562592	ITS	matK	rbcL	rps16	Nepal: Lamjung	P. Bhandari & B.D. Neupane	22080913	KATH
Carex fedia	POC562543		matK	rbcL	rps16	Nepal: Kailali	P. Bhandari & G.D. Bhatt	22053007	KATH
Carex fedia	POC562542		matK	rbcL	rps16	Nepal: Kanchanpur	P. Bhandari et al.	22052902	KATH
Carex fedia	POC562558		matK	rbcL	rps16	Nepal: Kailali	S. Shah	21082401	KATH
Carex filicina	POC562060		matK	rbcL	rps16	Nepal: Bajhang	H.N. Qin et al.	121	PE
Carex filicina	POC562067	ITS	matK	rbcL	rps16	Nepal: Dadheldhura	H.N. Qin et al.	0037	PE
Carex filicina	POC562070	ITS	matK	rbcL	rps16	Nepal: Kailali	H.N. Qin et al.	0029	PE
Carex filicina	POC562079	ITS	matK	rbcL	rps16	Nepal: Bajhang	H.N. Qin et al.	0427	PE
Carex filicina	POC562563			rbcL	rps16	Nepal: Lamjung	P. Bhandari & B.D. Neupane	22080921	KATH
Carex filicina	POC562192	ITS	matK	rbcL	rps16	Nepal: Kaski	P. Bhandari & C.K. Subedi	Pan04	KATH
Carex filicina	POC562562		matK	rbcL	rps16	Nepal: Mustang	P. Bhandari & M. Bhandari	21081704	KATH
Carex filicina	POC562519			rbcL	rps16	Nepal: Kaski	P. Bhandari & V. Thapa	20112015	KATH
Carex filicina	POC562525			rbcL	rps16	Nepal: Kathmandu	S.R. Kasaju	SK609	KATH
Carex fusiformis	POC562611		matK		rps16	Nepal: Lamjung	P. Bhandari & B.D. Neupane	22080909	KATH
Carex fusiformis	POC562593	ITS	matK		rps16	Nepal: Lamjung	P. Bhandari & B.D. Neupane	22080914	KATH
Carex haematostoma	POC562493		matK	rbcL	rps16	Nepal: Lamjung	B.D. Neupane	BN0802	KATH
Carex haematostoma	POC562494			rbcL	rps16	Nepal: Lamjung	B.D. Neupane	BN0803	KATH
Carex haematostoma	POC562612	ITS	matK	rbcL	rps16	Nepal: Lamjung	P. Bhandari & B.D. Neupane	22081011	KATH
Carex haematostoma	POC562450			rbcL	rps16	Nepal: Sankhuwasabha	P. Bhandari et al.	MB094	KATH
Carex haematostoma	POC562116	ITS	matK	rbcL	rps16	Nepal: Humla	S.R. Zhang et al.	H0456	PE
Carex haematostoma	POC562118	ITS	matK	rbcL	rps16	Nepal: Humla	S.R. Zhang et al.	H0480	PE
Carex haematostoma	POC562123	ITS	matK	rbcL	rps16	Nepal: Humla	S.R. Zhang et al.	H0589	PE
Carex haematostoma	POC562135	ITS		rbcL	rps16	Nepal: Humla	S.R. Zhang et al.	H0769	PE
Carex haematostoma	POC562138			rbcL	rps16	Nepal: Humla	S.R. Zhang et al.	H0775	PE
Carex haematostoma	POC562141		matK	rbcL	rps16	Nepal: Humla	S.R. Zhang et al.	H0778	PE
Carex haematostoma	POC562152		matK	rbcL	rps16	Nepal: Humla	S.R. Zhang et al.	H0914	PE
Carex handel-mazzettii	POC562575	ITS	matK	rbcL	rps16	Nepal: Manang	P. Bhandari	21060903	KATH
Carex handel-mazzettii	POC562576	ITS	matK	rbcL	rps16	Nepal: Manang	P. Bhandari	21060804	KATH
Carex handel-mazzettii	POC562497	ITS	matK	rbcL	rps16	Nepal: Mustang	P. Bhandari & M. Bhandari	21081622	KATH
Carex harae	POC562594		matK	rbcL	rps16	Nepal: Lamjung	P. Bhandari & B.D. Neupane	22080915	KATH
Carex harae	POC562597		matK	rbcL	rps16	Nepal: Lamjung	P. Bhandari & B.D. Neupane	22080925	KATH
Carex harae	POC562599		matK	rbcL	rps16	Nepal: Lamjung	P. Bhandari & B.D. Neupane	22080918	KATH
Carex harae	POC562427	ITS	matK	rbcL	rps16	Nepal: Sankhuwasabha	P. Bhandari et al.	MB033	KATH
Carex harae	POC562438		matK	rbcL	rps16	Nepal: Sankhuwasabha	P. Bhandari et al.	MB065	KATH
Carex hebecarpa	POC562529			rbcL		Nepal: Kaski	P. Bhandari & A. KC	21042201	KATH
Carex hebecarpa	13			rbcL		China	S.R. Zhang et al.	s.n.	PE
Carex himalaica	POC562536	ITS	matK	rbcL	rps16	Nepal: Lamjung	P. Bhandari & B.D. Neupane	22081105	KATH
Carex himalaica	POC562426	ITS			rps16	Nepal: Sankhuwasabha	P. Bhandari et al.	MB032	KATH
Carex himalaica	POC562430				rps16	Nepal: Sankhuwasabha	P. Bhandari et al.	MB056	KATH
Carex himalaica	POC562435		matK	rbcL	rps16	Nepal: Sankhuwasabha	P. Bhandari et al.	MB059	KATH
Carex hypolytroides	POC562654	ITS	matK	rbcL	rps16	China	S. Zhang	Z01	PE
Carex hypolytroides	11		matK			China	S.R. Zhang et al.	s.n.	PE
Carex hypolytroides	15			rbcL		China	S.R. Zhang et al.	s.n.	PE
Carex inanis	POC562508	ITS	matK	rbcL	rps16	Nepal: Mustang	P. Bhandari & M. Bhandari	21081709	KATH
Carex inanis	POC562511		matK	rbcL	rps16	Nepal: Myagdi	P. Bhandari et al.	22042652	KATH
Carex inanis	POC562091	ITS	matK	rbcL	rps16	Nepal: Humla	S.R. Zhang et al.	H0099	PE
Carex inanis	POC562102		matK	rbcL	rps16	Nepal: Humla	S.R. Zhang et al.	H0265	PE
Carex inanis	POC562105	ITS	matK	rbcL	rps16	Nepal: Humla	S.R. Zhang et al.	H0280	PE
Carex inclinis	POC562533	ITS	matK	rbcL	rps16	Nepal: Kaski	P. Bhandari & A. KC	21042305	KATH
Carex inclinis	POC562490	ITS	matK	rbcL	rps16	Nepal: Mustang	P. Bhandari & M. Bhandari	21081638	KATH
Carex infuscata	POC562548		matK	rbcL	rps16	Nepal: Lamjung	P. Bhandari & B.D. Neupane	22081006	KATH
Carex infuscata	POC562614		matK	rbcL	rps16	Nepal: Lamjung	P. Bhandari & B.D. Neupane	22081009	KATH
Carex infuscata	POC562436			rbcL	rps16	Nepal: Sankhuwasabha	P. Bhandari et al.	MB063	KATH
Carex infuscata	POC562456			rbcL	rps16	Nepal: Sankhuwasabha	P. Bhandari et al.	MB109	KATH
Carex infuscata	POC562115		matK	rbcL	rps16	Nepal: Humla	S.R. Zhang et al.	H0455	PE
Carex kokanica	POC562467		matK	rbcL	rps16	Nepal: Manang	P. Bhandari	21060709	KATH
Carex kokanica	POC562491		matK		rps16	Nepal: Mustang	P. Bhandari & M. Bhandari	21081613	KATH
Carex kokanica	POC562106	ITS	matK	rbcL	rps16	Nepal: Humla	S.R. Zhang et al.	H0299	PE
Carex kokanica	POC562108	ITS	matK	rbcL	rps16	Nepal: Humla	S.R. Zhang et al.	H0354	PE
Carex kokanica	POC562125		matK	rbcL	rps16	Nepal: Humla	S.R. Zhang et al.	H0620	PE
Carex kokanica	POC562139		matK	rbcL	rps16	Nepal: Humla	S.R. Zhang et al.	H0776	PE
Carex lehmannii	POC562564		matK	rbcL	rps16	Nepal: Lamjung	P. Bhandari & B.D. Neupane	22080922	KATH
Carex lehmannii	POC562110		matK	rbcL	rps16	Nepal: Humla	S.R. Zhang et al.	H0375	PE
Carex longipes	POC562194	ITS	matK	rbcL	rps16	Nepal: Kaski	P. Bhandari & C.K. Subedi	Pan06	KATH
Carex longipes	POC562504		matK	rbcL	rps16	Nepal: Mustang	P. Bhandari & M. Bhandari	21081705	KATH
Carex longipes	POC562584	ITS	matK	rbcL	rps16	Nepal: Baglung	S. Karki	900	KATH
Carex longipes	12		matK	rbcL		China	S.R. Zhang et al.	s.n.	PE
Carex mallae	POC562579	ITS				Nepal: Mustang	P. Bhandari	21060905	KATH
Carex melanantha	PB0062	ITS	matK	rbcL	rps16	China: Xijiang	S.R. Zhang et al.	TH20230305	PE
Carex melanantha	PB0068	ITS	matK	rbcL	rps16	China: Xijiang	S.R. Zhang et al.	TH20230395	PE
Carex montis-everestii	POC562143	ITS				Nepal: Humla	S.R. Zhang et al.	H0829	PE
Carex moorcroftii	POC562113	ITS	matK	rbcL	rps16	Nepal: Humla	S.R. Zhang et al.	H0451	PE
Carex moorcroftii	POC562127			rbcL	rps16	Nepal: Humla	S.R. Zhang et al.	H0649	PE
Carex moorcroftii	POC562133	ITS	matK	rbcL	rps16	Nepal: Humla	S.R. Zhang et al.	H0764	PE
Carex moorcroftii	POC562147		matK	rbcL	rps16	Nepal: Humla	S.R. Zhang et al.	H0845	PE
Carex munda	POC562595	ITS	matK	rbcL	rps16	Nepal: Lamjung	P. Bhandari & B.D. Neupane	22080917	KATH
Carex munda	POC562598		matK	rbcL	rps16	Nepal: Lamjung	P. Bhandari & B.D. Neupane	22081012	KATH
Carex munda	POC562600		matK	rbcL	rps16	Nepal: Lamjung	P. Bhandari & B.D. Neupane	22080916	KATH
Carex munda	POC562606		matK	rbcL	rps16	Nepal: Lamjung	P. Bhandari & B.D. Neupane	22080904	KATH
Carex munda	POC562607		matK	rbcL	rps16	Nepal: Lamjung	P. Bhandari & B.D. Neupane	22080905	KATH
Carex munda	POC562437		matK	rbcL	rps16	Nepal: Sankhuwasabha	P. Bhandari et al.	MB064	KATH
Carex munda	POC562441	ITS	matK	rbcL	rps16	Nepal: Sankhuwasabha	P. Bhandari et al.	MB068	KATH
Carex munda	POC562458	ITS	matK	rbcL	rps16	Nepal: Sankhuwasabha	P. Bhandari et al.	MB125	KATH
Carex myosurus	POC562189			rbcL	rps16	Nepal: Kaski	P. Bhandari & C.K. Subedi	Pan01	KATH
Carex myosurus	POC562193			rbcL	rps16	Nepal: Kaski	P. Bhandari & C.K. Subedi	Pan05	KATH
Carex neesii	POC562572	ITS	matK	rbcL	rps16	Nepal: Manang	P. Bhandari	21060801a	KATH
Carex neesii	POC562574	ITS	matK	rbcL	rps16	Nepal: Manang	P. Bhandari	21060901	KATH
Carex neesii	POC562549		matK		rps16	Nepal: Lamjung	P. Bhandari & B.D. Neupane	22081007	KATH
Carex neesii	POC562591		matK	rbcL	rps16	Nepal: Lamjung	P. Bhandari & B.D. Neupane	22080912	KATH
Carex neesii	POC562615	ITS	matK	rbcL	rps16	Nepal: Lamjung	P. Bhandari & B.D. Neupane	22081008	KATH
Carex neesii	POC562480	ITS	matK	rbcL	rps16	Nepal: Mustang	P. Bhandari & M. Bhandari	21081625	KATH
Carex neesii	POC562481	ITS	matK	rbcL	rps16	Nepal: Mustang	P. Bhandari & M. Bhandari	21081624	KATH
Carex neesii	POC562498	ITS	matK	rbcL	rps16	Nepal: Mustang	P. Bhandari & M. Bhandari	21081623	KATH
Carex neesii	POC562454		matK	rbcL	rps16	Nepal: Sankhuwasabha	P. Bhandari et al.	MB099	KATH
Carex neesii	POC562462	ITS	matK	rbcL	rps16	Nepal: Sankhuwasabha	P. Bhandari et al.	MB138	KATH
Carex neesii	POC562121	ITS	matK	rbcL	rps16	Nepal: Humla	S.R. Zhang et al.	H0485	PE
Carex neesii	POC562124		matK	rbcL	rps16	Nepal: Humla	S.R. Zhang et al.	H0587	PE
Carex neesii	POC562136	ITS	matK	rbcL	rps16	Nepal: Humla	S.R. Zhang et al.	H0771	PE
Carex neesii	POC562154		matK	rbcL	rps16	Nepal: Humla	S.R. Zhang et al.	H0925	PE
Carex neurocarpa	PB0003	ITS	matK	rbcL	rps16	China: Huairou	P. Bhandari	Yan02	KATH
Carex nivalis	POC562545		matK	rbcL	rps16	Nepal: Lamjung	B.D. Neupane	BN0814	KATH
Carex nivalis	POC562153	ITS	matK	rbcL	rps16	Nepal: Humla	S.R. Zhang et al.	H0920	PE
Carex nubigena	POC562081		matK	rbcL	rps16	Nepal: Bajhang	H.N. Qin et al.	0543	PE
Carex nubigena	POC562506		matK	rbcL	rps16	Nepal: Mustang	P. Bhandari & M. Bhandari	21081707	KATH
Carex nubigena	POC562581		matK	rbcL	rps16	Nepal: Kathmandu	S.K. Kasaju	SKK03	KATH
Carex nubigena	POC562092	ITS	matK	rbcL	rps16	Nepal: Humla	S.R. Zhang et al.	H0167	PE
Carex nubigena	POC562095	ITS	matK	rbcL	rps16	Nepal: Humla	S.R. Zhang et al.	H0103	PE
Carex nubigena	POC562104	ITS	matK	rbcL	rps16	Nepal: Humla	S.R. Zhang et al.	H0279	PE
Carex nubigena	POC562112	ITS	matK	rbcL	rps16	Nepal: Humla	S.R. Zhang et al.	H0401	PE
Carex nudicarpa	POC562268		matK	rbcL	rps16	Nepal: Mustang	P. Bhandari & M. Bhandari	21081634	KATH
Carex nudicarpa	POC562120	ITS	matK	rbcL	rps16	Nepal: Humla	S.R. Zhang et al.	H0483	PE
Carex nudicarpa	POC562132		matK	rbcL	rps16	Nepal: Humla	S.R. Zhang et al.	H0735	PE
Carex nudicarpa	POC562145		matK	rbcL	rps16	Nepal: Humla	S.R. Zhang et al.	H0824	PE
Carex orbicularis	POC562470		matK	rbcL	rps16	Nepal: Manang	P. Bhandari	21060703	KATH
Carex orbicularis	PB0061		matK	rbcL	rps16	China: Xijiang	S.R. Zhang et al.	TH20230283	PE
Carex parva	POC562496	ITS	matK	rbcL	rps16	Nepal: Mustang	P. Bhandari & M. Bhandari	21081615	KATH
Carex parva	POC562131	ITS	matK	rbcL	rps16	Nepal: Humla	S.R. Zhang et al.	H0681	PE
Carex parvula	POC562465		matK	rbcL	rps16	Nepal: Sankhuwasabha	P. Bhandari et al.	MB197	KATH
Carex parvula	POC562119	ITS	matK	rbcL	rps16	Nepal: Humla	S.R. Zhang et al.	H0482	PE
Carex plectobasis	POC562487	ITS	matK	rbcL	rps16	Nepal: Mustang	P. Bhandari & M. Bhandari	21081630	KATH
Carex plectobasis	POC562500	ITS	matK	rbcL	rps16	Nepal: Mustang	P. Bhandari & M. Bhandari	21081629	KATH
Carex plectobasis	POC562501	ITS	matK	rbcL	rps16	Nepal: Mustang	P. Bhandari & M. Bhandari	21081631	KATH
Carex plectobasis	POC562126	ITS	matK	rbcL	rps16	Nepal: Humla	S.R. Zhang et al.	H0635	PE
Carex pseudofoetida	POC562148	ITS			rps16	Nepal: Humla	S.R. Zhang et al.	H0853	PE
Carex pseudosupina	POC562122	ITS	matK		rps16	Nepal: Humla	S.R. Zhang et al.	H0577	PE
Carex pseudosupina	POC562142	ITS	matK		rps16	Nepal: Humla	S.R. Zhang et al.	H0779	PE
Carex pulchra	POC562526		matK		rps16	Nepal: Kaski	P. Bhandari & A. KC	21042308	KATH
Carex pulchra	POC562503		matK		rps16	Nepal: Mustang	P. Bhandari & M. Bhandari	21081702	KATH
Carex remota	POC562530	ITS	matK	rbcL	rps16	Nepal: Kaski	P. Bhandari & A. KC	21042203	KATH
Carex remota	POC562603		matK	rbcL	rps16	Nepal: Lamjung	P. Bhandari & B.D. Neupane	22080805	KATH
Carex rochebrunei	POC562425	ITS	matK	rbcL	rps16	Nepal: Sankhuwasabha	P. Bhandari et al.	MB031	KATH
Carex rochebrunei	POC562428		matK	rbcL	rps16	Nepal: Sankhuwasabha	P. Bhandari et al.	MB034	KATH
Carex rufulistolon	POC562485	ITS	matK	rbcL	rps16	Nepal: Mustang	P. Bhandari & M. Bhandari	21081617	KATH
Carex rufulistolon	POC562486	ITS	matK	rbcL	rps16	Nepal: Mustang	P. Bhandari & M. Bhandari	21081618	KATH
Carex setigera	POC562516	ITS	matK	rbcL	rps16	Nepal: Kaski	P. Bhandari et al.	21042602	KATH
Carex setigera	POC562089		matK	rbcL	rps16	Nepal: Humla	S.R. Zhang et al.	H0007	PE
Carex siamensis	PB0080		matK	rbcL	rps16	Nepal: Lamjung	P. Bhandari	22080923	KATH
Carex siamensis	POC562509		matK	rbcL	rps16	Nepal: Kaski	P. Bhandari & A. KC	21042308a	KATH
Carex siamensis	POC562550		matK	rbcL	rps16	Nepal: Lamjung	P. Bhandari & B.D. Neupane	22080923	KATH
Carex speciosa	POC562191	ITS	matK	rbcL	rps16	Nepal: Kaski	P. Bhandari & C.K. Subedi	Pan03	KATH
Carex speciosa	POC562520	ITS	matK	rbcL	rps16	Nepal: Kaski	P. Bhandari & V. Thapa	20112016	KATH
Carex speciosa	POC562682	ITS			rps16	China: Hainan	S.R. Zhang et al.	1170	PE
Carex stenophylla	POC562111			rbcL	rps16	Nepal: Humla	S.R. Zhang et al.	H0386	PE
Carex stracheyi	POC562566	ITS	matK	rbcL	rps16	Nepal: Kaski	P. Bhandari & A. KC	21042302	KATH
Carex stracheyi	POC562103	ITS	matK	rbcL	rps16	Nepal: Humla	S.R. Zhang et al.	H0271	PE
Carex stramentitia	POC562570	ITS	matK	rbcL	rps16	Nepal: Kaski	P. Bhandari	21053101	KATH
Carex stramentitia	1			rbcL		China	S.R. Zhang et al.	s.n.	PE
Carex stramentitia	13		matK			China	S.R. Zhang et al.	s.n.	PE
Carex stramentitia	PB0017		matK	rbcL	rps16	Myanmar	S.R. Zhang et al.	M0099	PE
Carex truncatigluma	2			rbcL		China	S.R. Zhang et al.	s.n.	PE
Carex truncatigluma	4		matK			China	S.R. Zhang et al.	s.n.	PE
Carex truncatigluma	POC562675		matK	rbcL		China: Hainan	S.R. Zhang et al.	1161	PE
Carex uncinioides	POC562554		matK	rbcL	rps16	Nepal: Lamjung	B.D. Neupane	BN0807	KATH
Carex uncinioides	POC562613		matK	rbcL	rps16	Nepal: Lamjung	P. Bhandari & B.D. Neupane	22081010	KATH
Carex uncinioides	POC562431		matK	rbcL	rps16	Nepal: Sankhuwasabha	P. Bhandari et al.	MB057	KATH
Carex vaginosa	POC562553		matK	rbcL	rps16	Nepal: Lamjung	B.D. Neupane	BN0806	KATH
Carex vaginosa	POC562560		matK	rbcL	rps16	Nepal: Lamjung	B.D. Neupane	BN0812	KATH
Carex vaginosa	POC562429		matK	rbcL	rps16	Nepal: Sankhuwasabha	P. Bhandari et al.	MB055	KATH
Cyperus africanus	POC562646			rbcL	rps16	Nepal: Kaski	M. Bhandari & R. Chapagain	22102801M	KATH
Cyperus africanus	POC562186	ITS	matK	rbcL	rps16	Nepal: Kaski	P. Bhandari	KAS21	KATH
Cyperus africanus	POC562355		matK	rbcL	rps16	Nepal: Parbat	P. Bhandari	21100802	KATH
Cyperus africanus	POC562356	ITS	matK	rbcL	rps16	Nepal: Kaski	P. Bhandari	21110601	KATH
Cyperus africanus	POC562354	ITS	matK	rbcL	rps16	Nepal: Kaski	P. Bhandari	219004	KATH
Cyperus albescens	POC562412	ITS	matK	rbcL	rps16	Nepal: Dang	B. Subedi	20121707	KATH
Cyperus albescens	POC562181	ITS	matK	rbcL	rps16	Nepal: Kaski	P. Bhandari & V. Adhikari	KAS16	KATH
Cyperus albescens	1163	ITS	matK	rbcL	rps16	China	S.R. Zhang et al.	1163	PE
Cyperus brevifolius	POC562062		matK		rps16	Nepal: Bajhang	H.N. Qin et al.	0116	PE
Cyperus brevifolius	POC562073		matK	rbcL	rps16	Nepal: Kailali	H.N. Qin et al.	0012	PE
Cyperus brevifolius	POC562082	ITS	matK	rbcL	rps16	Nepal: Bajhang	H.N. Qin et al.	0546	PE
Cyperus brevifolius	POC562084	ITS	matK	rbcL	rps16	Nepal: Bajhang	H.N. Qin et al.	0597	PE
Cyperus brevifolius	POC562085	ITS	matK	rbcL	rps16	Nepal: Bajhang	H.N. Qin et al.	0598	PE
Cyperus brevifolius	POC562399		matK	rbcL	rps16	Nepal: Kaski	P. Bhandari	20122101	KATH
Cyperus brevifolius	POC562406		matK	rbcL	rps16	Nepal: Kaski	P. Bhandari & V. Thapa	20120908	KATH
Cyperus brevifolius	POC562379		matK	rbcL	rps16	Nepal: Kailali	S. Shah	20121424	KATH
Cyperus brevifolius	POC562361		matK	rbcL	rps16	Nepal: Karnali	S.K. Kasaju	SKK09	KATH
Cyperus brevifolius	11		matK			China	S.R. Zhang et al.	s.n.	PE
Cyperus brevifolius	12			rbcL		China	S.R. Zhang et al.	s.n.	PE
Cyperus brevifolius	POC562676		matK	rbcL	rps16	China: Hainan	S.R. Zhang et al.	1162	PE
Cyperus compactus	POC562633		matK	rbcL	rps16	Nepal: Jhapa	A. Neupane	230111A1	KATH
Cyperus compactus	POC562394		matK	rbcL	rps16	Nepal: Jhapa	S. Chaudhary	20120414	KATH
Cyperus compactus	POC562344		matK	rbcL	rps16	Nepal: Kailali	S. Shah	20121401	KATH
Cyperus compressus	POC562065			rbcL		Nepal: Kailali	H.N. Qin et al.	0043	PE
Cyperus compressus	POC562066				rps16	Nepal: Kailali	H.N. Qin et al.	0042	PE
Cyperus corymbosus	PB0075		matK	rbcL	rps16	Nepal: Kaski	P. Bhandari	KAS03	KATH
Cyperus corymbosus	POC562168		matK	rbcL	rps16	Nepal: Kaski	P. Bhandari	KAS03	KATH
Cyperus corymbosus	POC562358		matK	rbcL	rps16	Nepal: Kailali	P. Bhandari & G.D. Bhatt	22052903	KATH
Cyperus corymbosus	POC562377	ITS	matK	rbcL	rps16	Nepal: Rupandehi	S. Bashyal	20121608	KATH
Cyperus corymbosus	POC562345	ITS	matK	rbcL	rps16	Nepal: Kailali	S. Shah	20121406	KATH
Cyperus cuspidatus	POC562375				rps16	Nepal: Jhapa	A. Neupane	AJ19	KATH
Cyperus cuspidatus	POC562363	ITS		rbcL	rps16	Nepal: Kaski	P. Bhandari & C.K. Bhandari	22061603	KATH
Cyperus cyperoides	POC562353		matK	rbcL	rps16	Nepal: Kaski	P. Bhandari	21061203	KATH
Cyperus cyperoides	POC562391		matK	rbcL	rps16	Nepal: Kathmandu	P. Bhandari & S. Chaudhary	Tau03	KATH
Cyperus cyperoides	POC562386		matK	rbcL	rps16	Nepal: Baglung	P. Bhandari et al.	21011402	KATH
Cyperus cyperoides	3		matK			China	S.R. Zhang et al.	s.n.	PE
Cyperus cyperoides	9			rbcL		China	S.R. Zhang et al.	s.n.	PE
Cyperus cyperoides	POC562674		matK	rbcL	rps16	China: Hainan	S.R. Zhang et al.	1160	PE
Cyperus diaphanus	POC562407		matK	rbcL		Nepal: Kaski	P. Bhandari & V. Thapa	20120910	KATH
Cyperus diaphanus	5		matK			China	S.R. Zhang et al.	s.n.	PE
Cyperus diaphanus	6		matK			China	S.R. Zhang et al.	s.n.	PE
Cyperus diaphanus	11			rbcL		China	S.R. Zhang et al.	s.n.	PE
Cyperus difformis	POC562382	ITS	matK	rbcL	rps16	Nepal: Rupandehi	S. Bashyal	20121510	KATH
Cyperus difformis	POC562393	ITS	matK	rbcL	rps16	Nepal: Jhapa	S. Chaudhary	20120416	KATH
Cyperus difformis	13			rbcL		China	S.R. Zhang et al.	s.n.	PE
Cyperus diffusus	POC562638		matK	rbcL	rps16	Nepal: Jhapa	A. Neupane	230111A6	KATH
Cyperus diffusus	POC562357	ITS	matK	rbcL	rps16	Nepal: Kaski	P. Bhandari	21072005	KATH
Cyperus diffusus	POC562387	ITS	matK	rbcL	rps16	Nepal: Nawalpur	S. Paudel	SP14	KATH
Cyperus exaltatus	POC562352			rbcL		Nepal: Kailali	P. Bhandari & G.D. Bhatt	22053006	KATH
Cyperus flavidus	POC562371		matK	rbcL	rps16	Nepal: Jhapa	A. Neupane	ANJ113	KATH
Cyperus flavidus	POC562170	ITS	matK	rbcL	rps16	Nepal: Kaski	P. Bhandari	KAS05	KATH
Cyperus flavidus	POC562349		matK	rbcL	rps16	Nepal: Kailali	S. Shah	20121417	KATH
Cyperus haspan	POC562370		matK	rbcL	rps16	Nepal: Jhapa	A. Neupane	ANJ112	KATH
Cyperus haspan	POC562364	ITS	matK	rbcL	rps16	Nepal: Kaski	P. Bhandari	21072004	KATH
Cyperus haspan	POC562396			rbcL		Nepal: Jhapa	S. Chaudhary	20120415	KATH
Cyperus iria	POC562063		matK	rbcL	rps16	Nepal: Bajhang	H.N. Qin et al.	0112	PE
Cyperus iria	POC562398		matK	rbcL	rps16	Nepal: Jhapa	S. Chaudhary	20120412	KATH
Cyperus iria	POC562348		matK	rbcL	rps16	Nepal: Kailali	S. Shah	20121416	KATH
Cyperus iria	9		matK			China	S.R. Zhang et al.	s.n.	PE
Cyperus iria	15			rbcL		China	S.R. Zhang et al.	s.n.	PE
Cyperus metzii	POC562061		matK	rbcL	rps16	Nepal: Bajhang	H.N. Qin et al.	0117	PE
Cyperus metzii	POC562077		matK	rbcL	rps16	Nepal: Bajhang	H.N. Qin et al.	0520	PE
Cyperus metzii	3			rbcL		China	S.R. Zhang et al.	s.n.	PE
Cyperus metzii	7		matK			China	S.R. Zhang et al.	s.n.	PE
Cyperus michelianus	POC562416		matK	rbcL	rps16	Nepal: Kailali	P. Bhandari & G.D. Bhatt	22053010	KATH
Cyperus michelianus	POC562359		matK	rbcL	rps16	Nepal: Kanchanpur	P. Bhandari et al.	22052906	KATH
Cyperus mindorensis	POC562350				rps16	Nepal: Kaski	P. Bhandari	21061501	KATH
Cyperus mindorensis	POC562404				rps16	Nepal: Jhapa	S. Paudel	SP07	KATH
Cyperus niveus	PB0069		matK		rps16	Nepal: Kaski	P. Bhandari	21052102	KATH
Cyperus niveus	POC562367		matK		rps16	Nepal: Kaski	P. Bhandari	21052102	KATH
Cyperus nutans	POC562411		matK	rbcL	rps16	Nepal: Dang	B. Subedi	20121705	KATH
Cyperus nutans	POC562368		matK	rbcL	rps16	Nepal: Myagdi	P. Bhandari & M. Bhandari	21081715	KATH
Cyperus nutans	POC562373		matK			Nepal: Jhapa	P. Bhandari et al.	21020502	KATH
Cyperus nutans	6			rbcL		China	S.R. Zhang et al.	s.n.	PE
Cyperus nutans	6		matK			China	S.R. Zhang et al.	s.n.	PE
Cyperus pilosus	POC562400		matK	rbcL	rps16	Nepal: Jhapa	A. Neupane	ANJ109	KATH
Cyperus pilosus	POC562410		matK	rbcL	rps16	Nepal: Dang	B. Subedi	20121706	KATH
Cyperus pilosus	POC562414	ITS	matK	rbcL	rps16	Nepal: Kaski	P. Bhandari	21011207	KATH
Cyperus pilosus	POC562376			rbcL	rps16	Nepal: Rupandehi	S. Bashyal	20121506	KATH
Cyperus pilosus	8		matK			China	S.R. Zhang et al.	s.n.	PE
Cyperus pilosus	9			rbcL		China	S.R. Zhang et al.	s.n.	PE
Cyperus platystylis	POC562408	ITS	matK	rbcL	rps16	Nepal: Kaski	P. Bhandari & V. Thapa	20120914	KATH
Cyperus platystylis	POC562413	ITS	matK	rbcL	rps16	Nepal: Kailali	S. Shah	20121405	KATH
Cyperus pseudokyllingioides	POC562636				rps16	Nepal: Jhapa	A. Neupane	230111A4	KATH
Cyperus pseudokyllingioides	POC562409			rbcL	rps16	Nepal: Dang	B. Subedi	20121703	KATH
Cyperus pseudokyllingioides	POC562381			rbcL		Nepal: Rupandehi	S. Bashyal	20121508	KATH
Cyperus pseudokyllingioides	POC562397				rps16	Nepal: Jhapa	S. Chaudhary	20120411	KATH
Cyperus pumilus	POC562385			rbcL		Nepal: Jhapa	S. Paudel	SP08	KATH
Cyperus pumilus	POC562389			rbcL		Nepal: Nawalpur	S. Paudel	SP15	KATH
Cyperus rotundus	POC562374			rbcL		Nepal: Jhapa	A. Neupane	ANJ105	KATH
Cyperus rotundus	POC562402			rbcL		Nepal: Rupandehi	S. Bashyal	20121612	KATH
Cyperus sanguinolentus	POC562171	ITS	matK		rps16	Nepal: Kaski	P. Bhandari	KAS06	KATH
Cyperus sanguinolentus	POC562347		matK	rbcL	rps16	Nepal: Kailali	S. Shah	20121411	KATH
Cyperus sanguinolentus	5		matK			China	S.R. Zhang et al.	s.n.	PE
Cyperus sanguinolentus	7			rbcL		China	S.R. Zhang et al.	s.n.	PE
Cyperus sanguinolentus	POC562101	ITS	matK	rbcL	rps16	Nepal: Humla	S.R. Zhang et al.	H0238	PE
Cyperus sesquiflorus	POC562365			rbcL	rps16	Nepal: Kaski	P. Bhandari	21072401	KATH
Cyperus squarrosus	POC562083	ITS			rps16	Nepal: Bajhang	H.N. Qin et al.	0519	PE
Cyperus squarrosus	POC562360				rps16	Nepal: Karnali	S.K. Kasaju	SKK07	KATH
Cyperus unioloides	POC562417		matK	rbcL	rps16	Nepal: Kaski	P. Bhandari	21091602	KATH
Cyperus unioloides	POC562415		matK	rbcL	rps16	Nepal: Kaski	P. Bhandari & M. Bhandari	21072803	KATH
Eleocharis acutangula	PB0077	ITS	matK	rbcL	rps16	Nepal: Jhapa	P. Bhandari	20120401	KATH
Eleocharis acutangula	POC562235		matK	rbcL	rps16	Nepal: Jhapa	S. Chaudhary	20120401	KATH
Eleocharis atropurpurea	POC562218	ITS	matK	rbcL	rps16	Nepal: Jhapa	A. Neupane	ANJ101	KATH
Eleocharis atropurpurea	POC562234		matK	rbcL	rps16	Nepal: Kaski	P. Bhandari	20122102	KATH
Eleocharis atropurpurea	POC562176		matK		rps16	Nepal: Kaski	P. Bhandari & V. Adhikari	KAS11	KATH
Eleocharis atropurpurea	POC562216	ITS	matK	rbcL	rps16	Nepal: Rupandehi	S. Bashyal	20121603	KATH
Eleocharis atropurpurea	POC562217		matK	rbcL	rps16	Nepal: Kailali	S. Shah	20121403	KATH
Eleocharis atropurpurea	POC562222	ITS		rbcL	rps16	Nepal: Kailali	S. Shah	21082405	KATH
Eleocharis congesta	POC562239	ITS	matK	rbcL	rps16	Nepal: Kaski	P. Bhandari	21012705	KATH
Eleocharis congesta	POC562190	ITS	matK	rbcL	rps16	Nepal: Kaski	P. Bhandari & C.K. Subedi	Pan02	KATH
Eleocharis congesta	POC562175	ITS	matK	rbcL	rps16	Nepal: Kaski	P. Bhandari & V. Adhikari	KAS10	KATH
Eleocharis congesta	POC562232	ITS	matK	rbcL	rps16	Nepal: Kaski	P. Bhandari & V. Thapa	20120909	KATH
Eleocharis congesta	POC562422		matK	rbcL	rps16	Nepal: Sankhuwasabha	P. Bhandari et al.	MB028	KATH
Eleocharis lankana	POC562647				rps16	Nepal: Kaski	M. Bhandari & R. Chapagain	23012201M	KATH
Eleocharis lankana	POC562648		matK	rbcL	rps16	Nepal: Kaski	M. Bhandari & R. Chapagain	23012202M	KATH
Eleocharis lankana	POC562240		matK	rbcL	rps16	Nepal: Kaski	P. Bhandari & N.L. Bhandari	20123003	KATH
Eleocharis lankana	POC562238		matK	rbcL	rps16	Nepal: Banke	P. Bhandari et al.	NG01	KATH
Eleocharis lankana	POC562221		matK	rbcL	rps16	Nepal: Kailali	S. Shah	21082402	KATH
Eleocharis lankana	POC562673		matK	rbcL	rps16	China: Hainan	S.R. Zhang et al.	1159	PE
Eleocharis ochrostachys	POC562649	ITS	matK	rbcL	rps16	Nepal: Kaski	M. Bhandari & R. Chapagain	23012203M	KATH
Eleocharis ochrostachys	POC562237		matK		rps16	Nepal: Kaski	P. Bhandari	21012704	KATH
Eleocharis ochrostachys	POC562179	ITS	matK	rbcL	rps16	Nepal: Kaski	P. Bhandari & V. Adhikari	KAS14	KATH
Eleocharis ochrostachys	POC562229		matK	rbcL	rps16	Nepal: Kaski	P. Bhandari & V. Thapa	20120917	KATH
Eleocharis ochrostachys	POC562231	ITS	matK		rps16	Nepal: Kaski	P. Bhandari & V. Thapa	20120912	KATH
Eleocharis ochrostachys	POC562230		matK	rbcL	rps16	Nepal: Jhapa	P. Bhandari et al.	21020505	KATH
Eleocharis palustris	POC562219		matK			Nepal: Mustang	P. Bhandari & M. Bhandari	21081606	KATH
Eleocharis palustris	POC562224				rps16	Nepal: Mustang	P. Bhandari & M. Bhandari	21081605	KATH
Eleocharis palustris	POC562226		matK	rbcL	rps16	Nepal: Mustang	P. Bhandari & M. Bhandari	21081604	KATH
Eleocharis palustris	POC562228				rps16	Nepal: Mustang	P. Bhandari & M. Bhandari	21081608	KATH
Eleocharis quinqueflora	POC562220	ITS	matK	rbcL	rps16	Nepal: Mustang	P. Bhandari & M. Bhandari	21081607	KATH
Eleocharis quinqueflora	POC562225				rps16	Nepal: Mustang	P. Bhandari & M. Bhandari	21081601	KATH
Eleocharis quinqueflora	POC562227	ITS	matK	rbcL	rps16	Nepal: Mustang	P. Bhandari & M. Bhandari	21081602	KATH
Eleocharis quinqueflora	POC562260	ITS	matK	rbcL	rps16	Nepal: Mustang	P. Bhandari & M. Bhandari	21081603a	KATH
Eleocharis retroflexa	POC562233	ITS	matK	rbcL		Nepal: Kaski	P. Bhandari & V. Thapa	20120905	KATH
Eleocharis retroflexa	POC562236	ITS	matK	rbcL	rps16	Nepal: Jhapa	S. Chaudhary	20120417	KATH
Eleocharis retroflexa	POC562679	ITS	matK	rbcL	rps16	China: Hainan	S.R. Zhang et al.	1166	PE
Eleocharis uniglumis	POC562088	ITS	matK	rbcL	rps16	Nepal: Darchula	S. Rana & H.K. Rana	DR01	KATH
Eleocharis uniglumis	POC562129		matK	rbcL	rps16	Nepal: Humla	S.R. Zhang et al.	H0665	PE
Erioscirpus comosus	POC562071		matK	rbcL	rps16	Nepal: Kailali	H.N. Qin et al.	0026	PE
Erioscirpus comosus	POC562167	ITS	matK	rbcL	rps16	Nepal: Kaski	P. Bhandari	KAS02	KATH
Erioscirpus comosus	POC562200	ITS	matK	rbcL	rps16	Nepal: Kaski	P. Bhandari & S. Bhandari	20122702	KATH
Erioscirpus comosus	POC562098		matK	rbcL	rps16	Nepal: Humla	S.R. Zhang et al.	H0195	PE
Erioscirpus microstachyus	PB0081	ITS	matK	rbcL	rps16	Nepal: Myagdi	P. Bhandari	22042654	KATH
Erioscirpus microstachyus	POC562199	ITS	matK	rbcL	rps16	Nepal: Myagdi	P. Bhandari et al.	22042654	KATH
Fimbristylis acuminata	POC562304	ITS		rbcL	rps16	Nepal: Kaski	P. Bhandari & A. Bhandari	20101101	KATH
Fimbristylis acuminata	POC562311	ITS			rps16	Nepal: Jhapa	S. Chaudhary	20120406	KATH
Fimbristylis acuminata	POC562645			rbcL		Nepal: Jhapa	S. Chaudhary	22102504	KATH
Fimbristylis aestivalis	POC562301	ITS	matK	rbcL	rps16	Nepal: Jhapa	A. Neupane	ANJ111	KATH
Fimbristylis aestivalis	POC562305		matK	rbcL		Nepal: Kaski	P. Bhandari & V. Thapa	20120904	KATH
Fimbristylis aestivalis	POC562318	ITS	matK	rbcL	rps16	Nepal: Kaski	P. Bhandari & V. Thapa	20120903	KATH
Fimbristylis aestivalis	POC562309	ITS		rbcL	rps16	Nepal: Nuwakot	P. Bhandari & Y.N. Paudel	Pk01	KATH
Fimbristylis aestivalis	12		matK			China	S.R. Zhang et al.	s.n.	PE
Fimbristylis aestivalis	16			rbcL		China	S.R. Zhang et al.	s.n.	PE
Fimbristylis aestivalis	1150		matK	rbcL		China	S.R. Zhang et al.	1150	PE
Fimbristylis bisumbellata	POC562307	ITS		rbcL	rps16	Nepal: Jhapa	A. Neupane	ANJ120	KATH
Fimbristylis bisumbellata	POC562333	ITS		rbcL	rps16	Nepal: Kailali	S. Shah	20121413	KATH
Fimbristylis cinnamometorum	1181	ITS	matK	rbcL	rps16	China	S.R. Zhang et al.	1181	PE
Fimbristylis cinnamometorum	PB0009	ITS	matK	rbcL	rps16	China: Hainan	S.R. Zhang et al.	1181	PE
Fimbristylis complanata	POC562069		matK	rbcL	rps16	Nepal: Kailali	H.N. Qin et al.	0030	PE
Fimbristylis complanata	POC562284		matK	rbcL	rps16	Nepal: Kaski	P. Bhandari & M. Bhandari	KAS25	KATH
Fimbristylis complanata	POC562287		matK	rbcL		Nepal: Mustang	P. Bhandari & M. Bhandari	21081710	KATH
Fimbristylis complanata	POC562341		matK	rbcL	rps16	Nepal: Kaski	P. Bhandari et al.	20062703	KATH
Fimbristylis complanata	POC562420		matK		rps16	Nepal: Sankhuwasabha	P. Bhandari et al.	MB026	KATH
Fimbristylis complanata	5		matK			China	S.R. Zhang et al.	s.n.	PE
Fimbristylis complanata	6			rbcL		China	S.R. Zhang et al.	s.n.	PE
Fimbristylis cymosa	POC562296	ITS	matK	rbcL	rps16	Nepal: Kaski	P. Bhandari & M. Bhandari	21072805	KATH
Fimbristylis cymosa	PB0028	ITS	matK	rbcL	rps16	Myanmar	S.R. Zhang et al.	M0221	PE
Fimbristylis cymosa	PB0023	ITS	matK		rps16	Myanmar	S.R. Zhang et al.	M0156	PE
Fimbristylis cymosa	POC562670	ITS	matK	rbcL	rps16	China: Hainan	S.R. Zhang et al.	1155	PE
Fimbristylis dichotoma	POC562323	ITS	matK	rbcL	rps16	Nepal: Dang	B. Subedi	20121702	KATH
Fimbristylis dichotoma	POC562059	ITS	matK	rbcL	rps16	Nepal: Bajhang	H.N. Qin et al.	0146	PE
Fimbristylis dichotoma	POC562068		matK		rps16	Nepal: Kailali	H.N. Qin et al.	0031	PE
Fimbristylis dichotoma	POC562074	ITS	matK	rbcL	rps16	Nepal: Kailali	H.N. Qin et al.	0009	PE
Fimbristylis dichotoma	POC562076	ITS	matK	rbcL	rps16	Nepal: Kailali	H.N. Qin et al.	0002	PE
Fimbristylis dichotoma	POC562338		matK	rbcL	rps16	Nepal: Kaski	P. Bhandari	21072405	KATH
Fimbristylis dichotoma	POC562288	ITS	matK	rbcL	rps16	Nepal: Baglung	P. Bhandari & J. Sharma	21091501	KATH
Fimbristylis dichotoma	POC562337		matK	rbcL	rps16	Nepal: Kaski	P. Bhandari & M. Bhandari	21072807	KATH
Fimbristylis dichotoma	POC562334		matK	rbcL	rps16	Nepal: Kaski	P. Bhandari & N.L. Bhandari	20123008	KATH
Fimbristylis dichotoma	POC562335		matK	rbcL	rps16	Nepal: Kaski	P. Bhandari & N.L. Bhandari	20123009	KATH
Fimbristylis dichotoma	POC562322		matK	rbcL	rps16	Nepal: Kaski	P. Bhandari & V. Thapa	20120916	KATH
Fimbristylis dichotoma	POC562421				rps16	Nepal: Sankhuwasabha	P. Bhandari et al.	MB027	KATH
Fimbristylis dichotoma	POC562313		matK	rbcL	rps16	Nepal: Jhapa	S. Chaudhary	20120405b	KATH
Fimbristylis dichotoma	POC562315			rbcL	rps16	Nepal: Jhapa	S. Chaudhary	20120405c	KATH
Fimbristylis dichotoma	POC562306			rbcL		Nepal: Jhapa	S. Paudel	SP02	KATH
Fimbristylis dichotoma	POC562308	ITS	matK	rbcL	rps16	Nepal: Nawalparasi	S. Paudel	SP10	KATH
Fimbristylis dichotoma	POC562329				rps16	Nepal: Kailali	S. Shah	20121407	KATH
Fimbristylis dichotoma	POC562331				rps16	Nepal: Kailali	S. Shah	20121412	KATH
Fimbristylis dichotoma	POC562294	ITS	matK		rps16	Nepal: Kalikot	S.K. Kasaju	SKK10	KATH
Fimbristylis dichotoma	POC562661				rps16	China: Nanpiao	S.R. Zhang	Z02	PE
Fimbristylis dichotoma	POC562662		matK		rps16	China: Beipiao	S.R. Zhang	Z03	PE
Fimbristylis dichotoma	10			rbcL		China	S.R. Zhang et al.	s.n.	PE
Fimbristylis dichotoma	13		matK			China	S.R. Zhang et al.	s.n.	PE
Fimbristylis dichotoma	M0119		matK	rbcL	rps16	Myanmar	S.R. Zhang et al.	M0119	PE
Fimbristylis dichotoma	M0178		matK		rps16	Myanmar	S.R. Zhang et al.	M0178	PE
Fimbristylis dichotoma	PB0015	ITS	matK	rbcL	rps16	Myanmar	S.R. Zhang et al.	M0054	PE
Fimbristylis dichotoma	PB0020		matK	rbcL	rps16	Myanmar	S.R. Zhang et al.	M0119	PE
Fimbristylis dichotoma	PB0025		matK		rps16	Myanmar	S.R. Zhang et al.	M0178	PE
Fimbristylis dichotoma	POC562320			rbcL	rps16	Nepal: Baglung	Y.N. Poudel	Bag01	KATH
Fimbristylis ferruginea	POC562327		matK		rps16	Nepal: Kaski	P. Bhandari	20122103	KATH
Fimbristylis ferruginea	POC562297	ITS	matK	rbcL	rps16	Nepal: Kaski	P. Bhandari & A. Bhandari	20101102	KATH
Fimbristylis ferruginea	POC562295	ITS	matK	rbcL	rps16	Nepal: Kaski	P. Bhandari & M. Bhandari	21072806	KATH
Fimbristylis ferruginea	POC562340		matK	rbcL	rps16	Nepal: Kaski	P. Bhandari et al.	20062704	KATH
Fimbristylis ferruginea	PB0024		matK		rps16	Myanmar	S.R. Zhang et al.	M0174	PE
Fimbristylis filifolia	POC562339	ITS	matK	rbcL	rps16	Nepal: Kaski	P. Bhandari	21020301	KATH
Fimbristylis filifolia	POC562466	ITS	matK	rbcL	rps16	Nepal: Kaski	P. Bhandari	21091603	KATH
Fimbristylis filifolia	POC562286	ITS	matK	rbcL	rps16	Nepal: Rupandehi	S. Bashyal	20121504	KATH
Fimbristylis fusca	POC562289	ITS	matK	rbcL	rps16	Nepal: Baglung	P. Bhandari & J. Sharma	21091502	KATH
Fimbristylis fusca	POC562285	ITS	matK	rbcL	rps16	Nepal: Kaski	P. Bhandari & M. Bhandari	21072802	KATH
Fimbristylis insignis	1180	ITS	matK	rbcL	rps16	China	S.R. Zhang et al.	1180	PE
Fimbristylis insignis	PB0008	ITS	matK	rbcL	rps16	China: Hainan	S.R. Zhang et al.	1180	PE
Fimbristylis littoralis	POC562321		matK	rbcL	rps16	Nepal: Kaski	P. Bhandari & H.N. Pathak	20090801	KATH
Fimbristylis littoralis	POC562317	ITS	matK	rbcL	rps16	Nepal: Kaski	P. Bhandari & V. Thapa	20120911	KATH
Fimbristylis littoralis	POC562312	ITS	matK	rbcL	rps16	Nepal: Jhapa	S. Chaudhary	20120404	KATH
Fimbristylis littoralis	POC562332		matK	rbcL	rps16	Nepal: Kailali	S. Shah	20121418	KATH
Fimbristylis littoralis	3		matK			China	S.R. Zhang et al.	s.n.	PE
Fimbristylis littoralis	9			rbcL		China	S.R. Zhang et al.	s.n.	PE
Fimbristylis littoralis	PB0012	ITS	matK	rbcL	rps16	Myanmar	S.R. Zhang et al.	M0029	PE
Fimbristylis nutans	PB0076		matK		rps16	Nepal: Kaski	P. Bhandari	KAS13	KATH
Fimbristylis nutans	POC562178	ITS	matK		rps16	Nepal: Kaski	P. Bhandari & V. Adhikari	KAS13	KATH
Fimbristylis polytrichoides	POC562671	ITS				China: Hainan	S.R. Zhang et al.	1156	PE
Fimbristylis quinquangularis	POC562328		matK	rbcL	rps16	Nepal: Chitwan	A. Kunwar et al.	AK01	KATH
Fimbristylis quinquangularis	POC562303		matK	rbcL	rps16	Nepal: Rupandehi	S. Bashyal	20121615	KATH
Fimbristylis quinquangularis	9			rbcL		China	S.R. Zhang et al.	s.n.	PE
Fimbristylis quinquangularis	13		matK			China	S.R. Zhang et al.	s.n.	PE
Fimbristylis quinquangularis	POC562631		matK	rbcL	rps16	Nepal: Chitwan	Sheetal Aryal	CH12	PE
Fimbristylis rigidula	POC562290	ITS	matK	rbcL	rps16	Nepal: Kanchanpur	P. Bhandari et al.	22052901	KATH
Fimbristylis rigidula	POC562291	ITS	matK	rbcL	rps16	Nepal: Kanchanpur	P. Bhandari et al.	22052908	KATH
Fimbristylis rigidula	PB0030	ITS	matK	rbcL	rps16	Myanmar	S.R. Zhang et al.	M0295	PE
Fimbristylis rigidula	PB0031	ITS	matK	rbcL	rps16	Myanmar	S.R. Zhang et al.	M0320	PE
Fimbristylis rigidula	PB0032	ITS	matK	rbcL	rps16	Myanmar	S.R. Zhang et al.	M0324	PE
Fimbristylis salbundia	POC562325	ITS	matK	rbcL	rps16	Nepal: Dang	B. Subedi	20121704	KATH
Fimbristylis salbundia	POC562324	ITS	matK	rbcL	rps16	Nepal: Kaski	P. Bhandari	21072007	KATH
Fimbristylis salbundia	POC562336	ITS	matK	rbcL	rps16	Nepal: Kaski	P. Bhandari & N.L. Bhandari	20123005	KATH
Fimbristylis schoenoides	POC562169	ITS	matK	rbcL	rps16	Nepal: Kaski	P. Bhandari	KAS04	KATH
Fimbristylis schoenoides	POC562188	ITS	matK		rps16	Nepal: Kaski	P. Bhandari	KAS23	KATH
Fimbristylis schoenoides	POC562643		matK	rbcL	rps16	Nepal: Jhapa	S. Chaudhary	22102501	KATH
Fimbristylis squarrosa	POC562316	ITS		rbcL		Nepal: Kaski	P. Bhandari & V. Thapa	20120915	KATH
Fimbristylis squarrosa	POC562310	ITS		rbcL		Nepal: Nuwakot	P. Bhandari & Y.N. Paudel	Pk02	KATH
Fimbristylis tetragona	PB0078	ITS		rbcL		Nepal: Rautahat	P. Bhandari	21080507	KATH
Fimbristylis tetragona	POC562343	ITS		rbcL		Nepal: Bara	P. Bhandari & R. Subedi	21080507	KATH
Fimbristylis thomsonii	POC562319	ITS	matK	rbcL	rps16	Nepal: Kaski	P. Bhandari & A. Bhandari	KAS28	KATH
Fimbristylis thomsonii	POC562298	ITS	matK	rbcL	rps16	Nepal: Kaski	P. Bhandari & M. Bhandari	21042901	KATH
Fimbristylis thomsonii	PB0016		matK	rbcL	rps16	Myanmar	S.R. Zhang et al.	M0057	PE
Fimbristylis thomsonii	PB0018		matK	rbcL	rps16	Myanmar	S.R. Zhang et al.	M0113	PE
Fimbristylis thomsonii	PB0019		matK	rbcL	rps16	Myanmar	S.R. Zhang et al.	M0114	PE
Fimbristylis thomsonii	PB0029	ITS	matK	rbcL	rps16	Myanmar	S.R. Zhang et al.	M0276	PE
Fimbristylis umbellaris	PB0013	ITS	matK	rbcL	rps16	Myanmar	S.R. Zhang et al.	M0032	PE
Fimbristylis umbellaris	PB0021	ITS	matK	rbcL	rps16	Myanmar	S.R. Zhang et al.	M0132	PE
Fimbristylis umbellaris	PB0022	ITS	matK	rbcL	rps16	Myanmar	S.R. Zhang et al.	M0133	PE
Fuirena ciliaris	POC562195	ITS	matK			Nepal: Rupandehi	S. Bashyal	20121501	KATH
Fuirena ciliaris	POC562198		matK	rbcL		Nepal: Jhapa	S. Chaudhary	20120407	KATH
Fuirena umbellata	POC562197		matK	rbcL	rps16	Nepal: Bara	P. Bhandari & R. Subedi	21080505	KATH
Fuirena umbellata	POC562196	ITS	matK	rbcL	rps16	Nepal: Jhapa	P. Bhandari et al.	21020504	KATH
Fuirena umbellata	POC562678	ITS	matK	rbcL	rps16	China: Hainan	S.R. Zhang et al.	1165	PE
Gahnia baniensis	POC562677			rbcL	rps16	China: Hainan	S.R. Zhang et al.	1164	PE
Gahnia tristis	1140	ITS	matK	rbcL	rps16	China	S.R. Zhang et al.	1140	PE
Gahnia tristis	1169	ITS	matK	rbcL	rps16	China	S.R. Zhang et al.	1169	PE
Hypolytrum nemorum	1134	ITS	matK	rbcL	rps16	China	S.R. Zhang et al.	1134	PE
Hypolytrum nemorum	POC562667	ITS	matK	rbcL	rps16	China: Hainan	S.R. Zhang et al.	1148	PE
Isolepis setacea	POC562080	ITS		rbcL	rps16	Nepal: Bajhang	H.N. Qin et al.	0423	PE
Isolepis setacea	POC562274		matK	rbcL	rps16	Nepal: Mustang	P. Bhandari & M. Bhandari	21081612	KATH
Isolepis setacea	POC562094	ITS	matK	rbcL	rps16	Nepal: Humla	S.R. Zhang et al.	H0101	PE
Isolepis setacea	POC562100	ITS	matK	rbcL	rps16	Nepal: Humla	S.R. Zhang et al.	H0237	PE
Machaerina rubiginosa	PB0079	ITS	matK	rbcL	rps16	Nepal: Kaski	P. Bhandari	20120913	KATH
Machaerina rubiginosa	POC562275	ITS	matK	rbcL	rps16	Nepal: Kaski	P. Bhandari & V. Thapa	20120913	KATH
Rhynchospora rubra	POC562277		matK	rbcL	rps16	Nepal: Rupandehi	S. Bashyal	S210	KATH
Rhynchospora rubra	POC562276		matK	rbcL	rps16	Nepal: Salyan	S.K. Kasaju	SKK02	KATH
Rhynchospora rubra	1122			rbcL	rps16	China	S.R. Zhang et al.	1122	PE
Schoenoplectiella fuscorubens	PB0094	ITS	matK	rbcL	rps16	Nepal: Kaski	A. Bhandari & R. Chapagain	22112401	KATH
Schoenoplectiella fuscorubens	POC562642	ITS		rbcL	rps16	Nepal: Kaski	A. Bhandari & R. Thapa	22112401	KATH
Schoenoplectiella fuscorubens	POC562245		matK	rbcL	rps16	Nepal: Kaski	P. Bhandari & M. Bhandari	KAS26	KATH
Schoenoplectiella fuscorubens	POC562264	ITS	matK	rbcL	rps16	Nepal: Kaski	P. Bhandari et al.	20062702A	KATH
Schoenoplectiella juncoides	POC562249	ITS	matK	rbcL	rps16	Nepal: Jhapa	A. Neupane	ANJ102	KATH
Schoenoplectiella juncoides	POC562166	ITS	matK	rbcL	rps16	Nepal: Kaski	P. Bhandari	KAS01	KATH
Schoenoplectiella juncoides	POC562160	ITS	matK	rbcL	rps16	Nepal: Chitwan	P. Bhandari & S. Poudel	CH01	KATH
Schoenoplectiella juncoides	POC562161	ITS	matK	rbcL	rps16	Nepal: Chitwan	P. Bhandari & S. Poudel	CH02	KATH
Schoenoplectiella juncoides	POC562177		matK	rbcL	rps16	Nepal: Kaski	P. Bhandari & V. Adhikari	KAS12	KATH
Schoenoplectiella juncoides	POC562182	ITS	matK	rbcL	rps16	Nepal: Kaski	P. Bhandari & V. Adhikari	KAS17	KATH
Schoenoplectiella juncoides	POC562183		matK		rps16	Nepal: Kaski	P. Bhandari & V. Adhikari	KAS18	KATH
Schoenoplectiella juncoides	POC562255		matK	rbcL	rps16	Nepal: Kaski	P. Bhandari & V. Thapa	20120918	KATH
Schoenoplectiella juncoides	POC562252		matK	rbcL	rps16	Nepal: Rupandehi	S. Bashyal	20121611	KATH
Schoenoplectiella juncoides	POC562256		matK	rbcL	rps16	Nepal: Kailali	S. Shah	20121404	KATH
Schoenoplectiella lateriflora	POC562163	ITS	matK	rbcL	rps16	Nepal: Chitwan	P. Bhandari & S. Poudel	CH05	KATH
Schoenoplectiella lateriflora	POC562174	ITS	matK	rbcL	rps16	Nepal: Kaski	P. Bhandari & V. Adhikari	KAS09	KATH
Schoenoplectiella lateriflora	POC562242	ITS			rps16	Nepal: Kaski	P. Bhandari & V. Thapa	20120906	KATH
Schoenoplectiella lateriflora	POC562253	ITS	matK	rbcL	rps16	Nepal: Rupandehi	S. Bashyal	20121613	KATH
Schoenoplectiella lateriflora	POC562259		matK	rbcL	rps16	Nepal: Jhapa	S. Chaudhary	20120402	KATH
Schoenoplectiella lateriflora	POC562254	ITS	matK	rbcL	rps16	Nepal: Kailali	S. Shah	20121422	KATH
Schoenoplectiella mucronata	POC562635	ITS		rbcL	rps16	Nepal: Jhapa	A. Neupane	230111A3	KATH
Schoenoplectiella mucronata	POC562251		matK	rbcL		Nepal: Dang	B. Subedi	20121701	KATH
Schoenoplectiella mucronata	POC562184			rbcL	rps16	Nepal: Kaski	P. Bhandari	KAS19	KATH
Schoenoplectiella mucronata	POC562185	ITS	matK	rbcL	rps16	Nepal: Kaski	P. Bhandari	KAS20	KATH
Schoenoplectiella mucronata	POC562173			rbcL	rps16	Nepal: Kaski	P. Bhandari & V. Adhikari	KAS08	KATH
Schoenoplectiella mucronata	POC562180		matK	rbcL	rps16	Nepal: Kaski	P. Bhandari & V. Adhikari	KAS15	KATH
Schoenoplectiella mucronata	POC562250	ITS	matK	rbcL		Nepal: Rupandehi	S. Bashyal	20121609	KATH
Schoenoplectiella mucronata	POC562257	ITS	matK	rbcL	rps16	Nepal: Kailali	S. Shah	20121419	KATH
Schoenoplectiella praelongata	POC562243	ITS	matK			Nepal: Rupandehi	S. Bashyal	20121614	KATH
Schoenoplectiella praelongata	POC562258	ITS	matK			Nepal: Kailali	S. Shah	20121425	KATH
Schoenoplectiella subbisetosa	PB0044	ITS	matK	rbcL	rps16	Nepal: Karnali	Chalise et al.	130	KATH
Schoenoplectiella subbisetosa	POC562241	ITS	matK	rbcL	rps16	Nepal: Mugu	Chalise et al.	130	KATH
Schoenoplectus tabernaemontani	POC562246	ITS	matK	rbcL	rps16	Nepal: Mugu	Chalise et al.	131	KATH
Schoenoplectus tabernaemontani	POC562247	ITS	matK	rbcL	rps16	Nepal: Mustang	P. Bhandari & M. Bhandari	21081609	KATH
Schoenoplectus tabernaemontani	POC562087	ITS	matK	rbcL	rps16	Nepal: Mustang	S. Rana & H.K. Rana	MS01	KATH
Schoenoplectus tabernaemontani	POC562248	ITS	matK	rbcL	rps16	Nepal: Mugu	S.K. Kasaju	SKK05	KATH
Schoenoplectus triqueter	PB0006	ITS		rbcL		China: Huairou	P. Bhandari	Yan04	KATH
Schoenus calostachyus	PB0007	ITS				China: Hainan	S.R. Zhang et al.	1177	PE
Scirpus rosthornii	POC562283	ITS	matK	rbcL	rps16	Nepal: Kaski	P. Bhandari & A. KC	21042207	KATH
Scirpus rosthornii	POC562282	ITS	matK	rbcL	rps16	Nepal: Myagdi	P. Bhandari & M. Bhandari	21081716	KATH
Scirpus rosthornii	7			rbcL		China	S.R. Zhang et al.	s.n.	PE
Scirpus rosthornii	15		matK			China	S.R. Zhang et al.	s.n.	PE
Scleria biflora	POC562206	ITS	matK	rbcL	rps16	Nepal: Kaski	P. Bhandari & H.N. Pathak	20090803	KATH
Scleria biflora	POC562165	ITS	matK	rbcL	rps16	Nepal: Chitwan	P. Bhandari & S. Poudel	CH07	KATH
Scleria biflora	POC562207	ITS	matK		rps16	Nepal: Kaski	P. Bhandari et al.	20072602	KATH
Scleria ciliaris	M0123	ITS				Myanmar	S.R. Zhang et al.	M0123	PE
Scleria ciliaris	M0126	ITS				Myanmar	S.R. Zhang et al.	M0126	PE
Scleria levis	POC562212	ITS	matK	rbcL	rps16	Nepal: Kaski	P. Bhandari	20121801	KATH
Scleria levis	POC562205			rbcL	rps16	Nepal: Kaski	P. Bhandari & H.N. Pathak	20090804	KATH
Scleria levis	POC562215	ITS	matK	rbcL	rps16	Nepal: Chitwan	P. Bhandari & R. Subedi	21080603	KATH
Scleria levis	POC562202	ITS	matK	rbcL	rps16	Nepal: Baglung	P. Bhandari et al.	21011302	KATH
Scleria levis	POC562210	ITS	matK	rbcL	rps16	Nepal: Jhapa	P. Bhandari et al.	21020501	KATH
Scleria levis	M0274	ITS	matK	rbcL	rps16	Myanmar	S.R. Zhang et al.	M0274	PE
Scleria levis	POC562665	ITS	matK	rbcL	rps16	China: Hainan	S.R. Zhang et al.	1118	PE
Scleria lithosperma	M0272	ITS	matK	rbcL	rps16	Myanmar	S.R. Zhang et al.	M0272	PE
Scleria lithosperma	M0279	ITS	matK	rbcL	rps16	Myanmar	S.R. Zhang et al.	M0279	PE
Scleria lithosperma	M0317	ITS	matK	rbcL	rps16	Myanmar	S.R. Zhang et al.	M0317	PE
Scleria lithosperma	M0325	ITS	matK	rbcL	rps16	Myanmar	S.R. Zhang et al.	M0325	PE
Scleria rugosa	POC562201	ITS	matK	rbcL	rps16	Nepal: Kaski	P. Bhandari & H.N. Pathak	20090802	KATH
Scleria rugosa	POC562211	ITS	matK		rps16	Nepal: Jhapa	S. Chaudhary	20120410	KATH
Scleria sumatrensis	POC562681				rps16	China: Hainan	S.R. Zhang et al.	1168	PE
Scleria terrestris	POC562209	ITS		rbcL		Nepal: Kaski	P. Bhandari	20121802	KATH
Scleria terrestris	POC562213	ITS	matK	rbcL	rps16	Nepal: Kaski	P. Bhandari	21011206	KATH
Scleria terrestris	POC562214	ITS	matK	rbcL	rps16	Nepal: Kaski	P. Bhandari & A. Bhandari	20100504	KATH
Scleria terrestris	POC562203	ITS	matK	rbcL	rps16	Nepal: Jhapa	P. Bhandari & LN Sharma	21020605	KATH
Scleria terrestris	POC562208	ITS	matK		rps16	Nepal: Kaski	P. Bhandari et al.	20090203	KATH
Scleria terrestris	M0123		matK	rbcL	rps16	Myanmar	S.R. Zhang et al.	M0123	PE
Scleria terrestris	M0126		matK	rbcL	rps16	Myanmar	S.R. Zhang et al.	M0126	PE
Scleria terrestris	M0142		matK	rbcL	rps16	Myanmar	S.R. Zhang et al.	M0142	PE
Trichophorum pumilum	POC562261	ITS		rbcL	rps16	Nepal: Manang	P. Bhandari	21060708	KATH
Trichophorum pumilum	POC562223	ITS	matK	rbcL	rps16	Nepal: Mustang	P. Bhandari & M. Bhandari	21081603	KATH
Trichophorum pumilum	POC562109	ITS	matK	rbcL	rps16	Nepal: Humla	S.R. Zhang et al.	H0359	PE
Trichophorum pumilum	POC562149	ITS	matK	rbcL	rps16	Nepal: Humla	S.R. Zhang et al.	H0854	PE
